# Supplementary material for: An insight into gut microbiota and metabolites in the mice with adenomyosis
Source: Front Cell Infect Microbiol. 2023 Feb 27;13:1075387. doi: 10.3389/fcimb.2023.1075387 (PMC10008959; doi:10.3389/fcimb.2023.1075387)
Supplement: Supplementary file 2 [file Table_2.xlsx]

## Sheet: Supplementary Table S1
Supplementary Table S1. Bacterial libraries after taxonomic assignment of OTUs at the 97 % minimum similarity level.
#OTU_num	C1	C2	C3	C4	C5	C6	C7	C8	AM1	AM2	AM3	AM4	AM5	AM6	AM7	AM8	taxonomy
OTU_1	1126	2112	2029	1938	7665	1017	679	2827	2731	754	6905	4726	11628	14108	3340	950	k__Bacteria;p__Bacteroidetes;c__Bacteroidia;o__Bacteroidales;f__Prevotellaceae;g__Alloprevotella;s__
OTU_2	4240	304	1127	1870	3565	3965	869	1910	1088	591	648	317	470	5749	2096	1277	k__Bacteria;p__Firmicutes;c__Bacilli;o__Lactobacillales;f__Lactobacillaceae;g__Lactobacillus
OTU_3	640	79	242	381	2288	194	80	413	513	1514	3971	928	506	588	7154	286	k__Bacteria;p__Firmicutes;c__Bacilli;o__Lactobacillales;f__Lactobacillaceae;g__Lactobacillus;s__Lactobacillus_reuteri
OTU_4	1637	4372	9636	3016	1498	993	6343	4284	1121	1200	1007	859	2855	1788	757	361	k__Bacteria;p__Bacteroidetes;c__Bacteroidia;o__Bacteroidales;f__Bacteroidaceae;g__Bacteroides
OTU_5	2290	75	252	384	774	667	178	946	555	600	3851	1078	855	681	13126	496	k__Bacteria;p__Firmicutes;c__Bacilli;o__Lactobacillales;f__Lactobacillaceae;g__Lactobacillus
OTU_6	3186	2953	2055	1887	2067	3220	405	1041	1392	603	1044	614	1995	1371	1378	2128	k__Bacteria;p__Bacteroidetes;c__Bacteroidia;o__Bacteroidales;f__Muribaculaceae;g__;s__
OTU_7	1173	484	828	661	720	2437	1129	1796	1102	530	2409	972	476	785	209	1620	k__Bacteria;p__Bacteroidetes;c__Bacteroidia;o__Bacteroidales;f__Muribaculaceae;g__;s__
OTU_8	109	14	73	50	40	7	15	51	151	721	2659	126	181	18	544	200	k__Bacteria;p__Firmicutes;c__Bacilli;o__Lactobacillales;f__Lactobacillaceae;g__Lactobacillus;s__Lactobacillus_intestinalis
OTU_9	592	2066	925	1924	525	612	2148	1225	1269	1694	1549	1641	369	495	637	1475	k__Bacteria;p__Bacteroidetes;c__Bacteroidia;o__Bacteroidales;f__Muribaculaceae;g__;s__
OTU_10	3331	4193	858	880	245	344	146	1195	582	311	339	203	125	61	119	168	k__Bacteria;p__Bacteroidetes;c__Bacteroidia;o__Bacteroidales;f__Muribaculaceae;g__;s__
OTU_11	6705	1131	1698	849	1596	859	319	2412	355	334	1645	166	289	2423	43	170	k__Bacteria;p__Bacteroidetes;c__Bacteroidia;o__Bacteroidales;f__Bacteroidaceae;g__Bacteroides
OTU_12	1012	668	776	1152	1055	958	772	615	834	1908	1641	1360	301	207	82	2124	k__Bacteria;p__Bacteroidetes;c__Bacteroidia;o__Bacteroidales;f__Muribaculaceae;g__;s__
OTU_13	507	1296	1015	782	695	1978	356	2618	2501	1069	852	598	3119	1639	1944	487	k__Bacteria;p__Bacteroidetes;c__Bacteroidia;o__Bacteroidales;f__Muribaculaceae;g__;s__
OTU_14	1681	4721	3837	2283	387	1907	2978	1648	3726	822	388	301	367	1543	80	1592	k__Bacteria;p__Bacteroidetes;c__Bacteroidia;o__Bacteroidales;f__Muribaculaceae;g__;s__
OTU_15	5	17	5	49	6	1	0	32	11	74	46	9761	46	10	0	4	k__Bacteria;p__Verrucomicrobia;c__Verrucomicrobiae;o__Verrucomicrobiales;f__Akkermansiaceae;g__Akkermansia
OTU_16	1430	227	954	941	984	547	297	625	500	256	1005	162	993	1422	56	1487	k__Bacteria;p__Bacteroidetes;c__Bacteroidia;o__Bacteroidales;f__Muribaculaceae;g__;s__
OTU_17	580	569	1610	1203	1398	4439	223	3819	1896	3061	2771	438	1430	1872	384	665	k__Bacteria;p__Bacteroidetes;c__Bacteroidia;o__Bacteroidales;f__Muribaculaceae;g__;s__
OTU_18	120	440	234	356	241	711	385	294	478	510	288	189	376	175	65	317	k__Bacteria;p__Bacteroidetes;c__Bacteroidia;o__Bacteroidales;f__Muribaculaceae;g__;s__
OTU_19	1295	1708	599	910	443	841	1442	625	1452	639	602	275	379	825	344	1506	k__Bacteria;p__Bacteroidetes;c__Bacteroidia;o__Bacteroidales;f__Muribaculaceae;g__;s__
OTU_20	657	650	639	333	933	1666	96	385	1015	1602	957	588	406	184	202	420	k__Bacteria;p__Bacteroidetes;c__Bacteroidia;o__Bacteroidales;f__Muribaculaceae;g__;s__
OTU_21	311	116	310	449	272	123	387	983	734	1790	881	473	2102	197	101	100	k__Bacteria;p__Bacteroidetes;c__Bacteroidia;o__Bacteroidales;f__Rikenellaceae;g__;s__
OTU_22	88	137	153	204	104	106	33	104	209	203	95	203	200	40	972	145	k__Bacteria;p__Bacteroidetes;c__Bacteroidia;o__Bacteroidales;f__Rikenellaceae;g__Alistipes;s__
OTU_23	659	71	111	279	18	66	295	180	30	40	30	8	161	61	826	57	k__Bacteria;p__Actinobacteria;c__unidentified_Actinobacteria;o__Bifidobacteriales;f__Bifidobacteriaceae;g__Bifidobacterium
OTU_24	250	118	213	592	5610	673	302	550	1413	152	55	74	0	17	11	197	k__Bacteria;p__Bacteroidetes;c__Bacteroidia;o__Bacteroidales;f__Bacteroidaceae;g__Bacteroides
OTU_25	27	19	237	134	3	0	1	71	81	192	175	1579	0	465	1355	156	k__Bacteria;p__Bacteroidetes;c__Bacteroidia;o__Bacteroidales;f__Muribaculaceae;g__;s__
OTU_26	283	3586	911	1128	448	431	12586	1142	1072	2556	203	3854	260	781	53	215	k__Bacteria;p__Bacteroidetes;c__Bacteroidia;o__Bacteroidales;f__Muribaculaceae;g__;s__
OTU_27	0	5	9	11	48	2	4	0	63	108	148	427	19	0	8	22	k__Bacteria;p__Firmicutes;c__Clostridia;o__Clostridiales;f__Lachnospiraceae;g__unidentified_Lachnospiraceae;s__Lachnospiraceae_bacterium_A2
OTU_28	149	144	223	72	214	140	22	91	1019	796	145	59	441	24	139	42	k__Bacteria;p__Bacteroidetes;c__Bacteroidia;o__Bacteroidales;f__Marinifilaceae;g__Odoribacter;s__
OTU_29	152	186	158	550	91	189	65	330	121	1256	97	301	1823	135	891	120	k__Bacteria;p__Bacteroidetes;c__Bacteroidia;o__Bacteroidales;f__Rikenellaceae;g__Alistipes
OTU_30	530	711	1206	808	701	2130	113	603	219	580	952	551	655	317	520	476	k__Bacteria;p__Bacteroidetes;c__Bacteroidia;o__Bacteroidales;f__Muribaculaceae;g__;s__
OTU_31	972	2037	1189	1694	390	649	897	1370	20	51	39	43	1652	1883	5	53	k__Bacteria;p__Bacteroidetes;c__Bacteroidia;o__Bacteroidales;f__Bacteroidaceae;g__Bacteroides
OTU_32	255	261	429	558	125	151	60	1416	272	2570	226	219	159	60	875	164	k__Bacteria;p__Bacteroidetes;c__Bacteroidia;o__Bacteroidales;f__Muribaculaceae;g__;s__
OTU_33	531	712	710	334	855	44	134	154	652	204	2236	67	887	241	229	564	k__Bacteria;p__Bacteroidetes;c__Bacteroidia;o__Bacteroidales;f__Muribaculaceae;g__;s__
OTU_34	493	907	342	404	370	1273	374	339	630	304	441	135	217	450	400	48	k__Bacteria;p__Bacteroidetes;c__Bacteroidia;o__Bacteroidales;f__Muribaculaceae;g__;s__
OTU_35	352	225	413	2836	149	325	4375	263	186	25	75	51	0	0	30	11677	k__Bacteria;p__Bacteroidetes;c__Bacteroidia;o__Bacteroidales;f__Prevotellaceae;g__Alloprevotella
OTU_36	351	989	513	992	359	71	561	406	1955	356	222	405	302	189	28	168	k__Bacteria;p__Bacteroidetes;c__Bacteroidia;o__Bacteroidales;f__Prevotellaceae;g__;s__
OTU_37	300	583	990	783	995	2165	343	1806	652	1070	330	756	1291	525	334	484	k__Bacteria;p__Bacteroidetes;c__Bacteroidia;o__Bacteroidales;f__Muribaculaceae;g__;s__
OTU_38	53	44	92	77	10	0	0	122	525	276	104	1040	1	61	2305	109	k__Bacteria;p__Bacteroidetes;c__Bacteroidia;o__Bacteroidales;f__Muribaculaceae;g__;s__
OTU_39	100	566	230	134	111	39	31	584	372	575	75	110	217	301	832	162	k__Bacteria;p__Bacteroidetes;c__Bacteroidia;o__Bacteroidales;f__Muribaculaceae;g__;s__
OTU_40	526	736	510	522	884	1042	231	372	472	364	963	260	288	228	415	1159	k__Bacteria;p__Bacteroidetes;c__Bacteroidia;o__Bacteroidales;f__Muribaculaceae;g__;s__
OTU_41	153	223	159	229	174	305	54	278	215	210	150	1406	318	308	109	602	k__Bacteria;p__Bacteroidetes;c__Bacteroidia;o__Bacteroidales;f__Muribaculaceae;g__;s__
OTU_42	342	1249	317	732	257	311	645	386	412	304	143	112	168	367	333	920	k__Bacteria;p__Bacteroidetes;c__Bacteroidia;o__Bacteroidales;f__Muribaculaceae;g__Muribaculum;s__
OTU_43	11	23	81	121	33	3	6	113	27	178	41	55	0	12	6	48	k__Bacteria;p__Bacteroidetes;c__Bacteroidia;o__Bacteroidales;f__Tannerellaceae;g__Parabacteroides
OTU_44	108	160	394	370	192	144	58	195	191	284	230	183	107	32	99	101	k__Bacteria;p__Bacteroidetes;c__Bacteroidia;o__Bacteroidales;f__Rikenellaceae;g__Alistipes;s__
OTU_45	37	5	1	114	18	3	0	77	151	53	25	53	0	7	22	3459	k__Bacteria;p__Firmicutes;c__Clostridia;o__Clostridiales;f__Lachnospiraceae
OTU_46	86	19	46	102	298	303	103	142	587	245	47	22	551	521	341	1030	k__Bacteria;p__Proteobacteria;c__Gammaproteobacteria;o__unidentified_Gammaproteobacteria;f__Burkholderiaceae;g__Parasutterella;s__
OTU_47	535	344	1231	622	2521	3226	1471	1090	1080	956	1449	930	784	546	110	518	k__Bacteria;p__Bacteroidetes;c__Bacteroidia;o__Bacteroidales;f__Muribaculaceae;g__;s__
OTU_48	14	5	127	193	21	29	11	404	41	95	127	21	134	31	42	52	k__Bacteria;p__Firmicutes;c__Erysipelotrichia;o__Erysipelotrichales;f__Erysipelotrichaceae;g__Turicibacter;s__
OTU_49	67	144	50	107	50	23	25	48	914	525	111	103	38	91	68	230	k__Bacteria;p__Bacteroidetes;c__Bacteroidia;o__Bacteroidales;f__Muribaculaceae;g__;s__
OTU_50	75	2	54	19	0	5	37	27	11	13	26	15	91	18	222	24	k__Bacteria;p__Firmicutes;c__Erysipelotrichia;o__Erysipelotrichales;f__Erysipelotrichaceae;g__Faecalibaculum;s__
OTU_51	38	102	99	99	41	105	9	107	541	589	83	222	185	7	109	61	k__Bacteria;p__Bacteroidetes;c__Bacteroidia;o__Bacteroidales;f__Marinifilaceae;g__Odoribacter;s__
OTU_52	4	0	1	2	0	49	0	4	8	0	2	2	40	13	113	5	k__Bacteria;p__Firmicutes;c__Bacilli;o__Bacillales;f__Staphylococcaceae;g__Staphylococcus;s__Staphylococcus_lentus
OTU_53	2	3	3	4	7	15	1	8	27	35	8	69	233	1	18	25	k__Bacteria;p__Proteobacteria;c__Deltaproteobacteria;o__Desulfovibrionales;f__Desulfovibrionaceae;g__Desulfovibrio;s__
OTU_54	11	32	189	242	18	4	3	6	142	74	35	16	15	11	240	184	k__Bacteria;p__Firmicutes;c__Clostridia;o__Clostridiales;f__Ruminococcaceae
OTU_55	34	28	163	493	85	125	841	195	24	118	241	143	239	179	13	45	k__Bacteria;p__Bacteroidetes;c__Bacteroidia;o__Bacteroidales;f__Muribaculaceae;g__;s__
OTU_56	0	0	0	363	7	0	0	1	5	14	1	182	0	0	0	68	k__Bacteria;p__Bacteroidetes;c__Bacteroidia;o__Bacteroidales;f__Muribaculaceae;g__;s__
OTU_57	55	9	13	272	247	34	55	154	1873	96	51	825	105	155	14	45	k__Bacteria;p__Bacteroidetes;c__Bacteroidia;o__Bacteroidales;f__Muribaculaceae;g__;s__
OTU_58	13	20	10	31	12	8	3	12	251	390	28	58	40	1	2	38	k__Bacteria;p__Firmicutes;c__Clostridia;o__Clostridiales;f__Lachnospiraceae;g__unidentified_Lachnospiraceae
OTU_59	8	9	35	56	11	26	29	3	61	78	9	53	11	2	108	112	k__Bacteria;p__Firmicutes;c__Clostridia;o__Clostridiales;f__Lachnospiraceae
OTU_60	7	9	1	5	0	0	0	0	8	0	7	4	0	0	456	83	k__Bacteria;p__Firmicutes;c__Erysipelotrichia;o__Erysipelotrichales;f__Erysipelotrichaceae;g__Dubosiella;s__Firmicutes_bacterium_M10-2
OTU_61	78	64	138	167	125	41	465	273	95	248	85	60	423	367	63	32	k__Bacteria;p__Bacteroidetes;c__Bacteroidia;o__Bacteroidales;f__Tannerellaceae;g__Parabacteroides
OTU_62	13	17	95	109	27	8	196	17	112	1414	48	75	21	1	174	94	k__Bacteria;p__Firmicutes;c__Clostridia;o__Clostridiales;f__Lachnospiraceae
OTU_63	101	153	83	100	86	34	40	364	120	52	56	42	19	26	10	297	k__Bacteria;p__Bacteroidetes;c__Bacteroidia;o__Bacteroidales;f__Prevotellaceae;g__Paraprevotella
OTU_64	0	1	0	121	4	0	0	0	8	5	6	172	0	0	0	65	k__Bacteria;p__Firmicutes;c__Clostridia;o__Clostridiales;f__Lachnospiraceae;g__unidentified_Lachnospiraceae
OTU_65	24	25	256	577	35	77	448	35	86	31	28	77	17	2	13	115	k__Bacteria;p__Firmicutes;c__Clostridia;o__Clostridiales;f__Lachnospiraceae;g__unidentified_Lachnospiraceae;s__Lachnospiraceae_bacterium_A4
OTU_66	132	83	176	260	96	118	229	219	519	882	427	2860	124	190	382	856	k__Bacteria;p__Bacteroidetes;c__Bacteroidia;o__Bacteroidales;f__Muribaculaceae;g__;s__
OTU_67	3	8	3	27	29	8	2	7	110	104	22	102	5	4	15	32	k__Bacteria;p__Firmicutes;c__Clostridia;o__Clostridiales;f__Ruminococcaceae
OTU_68	6	10	55	49	22	14	70	17	49	120	33	110	23	3	20	51	k__Bacteria;p__Firmicutes;c__Clostridia;o__Clostridiales;f__Lachnospiraceae;g__unidentified_Lachnospiraceae;s__Lachnospiraceae_bacterium_M18-1
OTU_69	8	4	17	8	3	141	0	8	250	39	15	4	32	3	232	32	k__Bacteria;p__unidentified_Bacteria;c__unidentified_Bacteria;o__unidentified_Bacteria;f__unidentified_Bacteria;g__Candidatus_Saccharimonas;s__
OTU_70	41	80	85	36	45	51	5	21	133	76	166	89	77	4	191	25	k__Bacteria;p__Bacteroidetes;c__Bacteroidia;o__Bacteroidales;f__Rikenellaceae;g__Rikenella
OTU_71	0	1	25	20	0	1	4	4	3	0	39	1	175	11	58	8	k__Bacteria;p__Firmicutes;c__Erysipelotrichia;o__Erysipelotrichales;f__Erysipelotrichaceae;g__Dubosiella;s__
OTU_72	41	48	38	118	204	211	89	106	58	46	28	62	0	3	1	146	k__Bacteria;p__Bacteroidetes;c__Bacteroidia;o__Bacteroidales;f__Prevotellaceae;g__;s__
OTU_73	293	81	123	270	263	547	324	185	131	182	65	129	787	82	16	39	k__Bacteria;p__Bacteroidetes;c__Bacteroidia;o__Bacteroidales;f__Bacteroidaceae;g__Bacteroides;s__Bacteroides_vulgatus
OTU_74	13	5	21	24	12	17	46	11	19	24	17	31	53	3	43	47	k__Bacteria;p__Firmicutes;c__Clostridia;o__Clostridiales;f__Lachnospiraceae
OTU_75	26	32	648	93	31	27	30	18	138	286	51	25	37	9	411	80	k__Bacteria;p__Firmicutes;c__Clostridia;o__Clostridiales;f__Lachnospiraceae
OTU_76	37	163	84	138	62	120	98	157	250	315	229	263	68	22	17	62	k__Bacteria;p__Bacteroidetes;c__Bacteroidia;o__Bacteroidales;f__Muribaculaceae;g__;s__
OTU_77	18	18	33	44	16	9	15	4	64	123	12	33	14	0	7	56	k__Bacteria;p__Firmicutes;c__Clostridia;o__Clostridiales;f__Ruminococcaceae;g__Ruminiclostridium
OTU_78	32	64	80	95	20	20	31	33	217	163	48	101	38	10	84	190	k__Bacteria;p__Firmicutes;c__Clostridia;o__Clostridiales;f__Ruminococcaceae;g__unidentified_Ruminococcaceae
OTU_79	6	11	350	13	8	9	3	6	52	396	24	12	4	4	47	16	k__Bacteria;p__Firmicutes;c__Clostridia;o__Clostridiales;f__Lachnospiraceae
OTU_80	4	23	7	19	16	18	2	15	9	24	34	6	71	0	42	14	k__Bacteria;p__Actinobacteria;c__Coriobacteriia;o__Coriobacteriales;f__Eggerthellaceae;g__Enterorhabdus;s__
OTU_81	0	0	0	49	2	0	0	0	2	1	1	81	0	0	0	37	k__Bacteria;p__Firmicutes;c__Clostridia;o__Clostridiales;f__Lachnospiraceae;g__Oribacterium
OTU_82	2	0	19	18	9	2	0	21	30	29	24	14	9	4	31	30	k__Bacteria;p__Firmicutes;c__Clostridia;o__Clostridiales;f__unidentified_Clostridiales;g__unidentified_Clostridiales
OTU_83	43	273	57	101	22	23	3	33	326	688	57	177	5	0	5	36	k__Bacteria;p__Bacteroidetes;c__Bacteroidia;o__Bacteroidales;f__Rikenellaceae;g__Alistipes;s__
OTU_84	28	6	0	0	0	1	0	1	114	813	12	19	0	0	21	182	k__Bacteria;p__Firmicutes;c__Clostridia;o__Clostridiales;f__Lachnospiraceae;g__;s__
OTU_85	2	0	6	2	11	10	3	0	32	81	10	13	1	0	6	31	k__Bacteria;p__Firmicutes;c__Clostridia;o__Clostridiales;f__Lachnospiraceae;g__;s__
OTU_86	0	0	0	0	0	3	0	0	0	0	0	0	3	0	1	0	k__Bacteria;p__Proteobacteria;c__Gammaproteobacteria;o__Pseudomonadales;f__Moraxellaceae;g__Psychrobacter
OTU_87	1	3	22	1	2	0	0	4	12	6	10	2	15	0	0	11	k__Bacteria;p__Firmicutes;c__Clostridia;o__Clostridiales;f__Lachnospiraceae
OTU_88	0	1	42	25	0	3	28	0	16	39	47	27	2	2	0	9	k__Bacteria;p__Bacteroidetes;c__Bacteroidia;o__Bacteroidales;f__Muribaculaceae;g__;s__
OTU_89	4	5	9	19	8	3	2	3	281	135	24	13	4	0	1	16	k__Bacteria;p__Bacteroidetes;c__Bacteroidia;o__Bacteroidales;f__Muribaculaceae;g__;s__
OTU_90	10	16	84	7	0	2	16	0	34	3	21	8	0	0	4	53	k__Bacteria;p__Firmicutes;c__Clostridia;o__Clostridiales;f__Lachnospiraceae;g__;s__
OTU_91	13	3	6	5	6	3	5	0	38	17	8	24	4	0	25	45	k__Bacteria;p__Firmicutes;c__Clostridia;o__Clostridiales;f__Lachnospiraceae
OTU_92	4	0	13	22	9	8	1	40	23	19	21	14	148	6	5	33	k__Bacteria;p__Firmicutes;c__Clostridia;o__Clostridiales;f__Peptostreptococcaceae;g__Romboutsia;s__
OTU_93	425	219	195	219	300	95	681	300	57	55	72	28	82	40	89	177	k__Bacteria;p__Proteobacteria;c__Gammaproteobacteria;o__unidentified_Gammaproteobacteria;f__Burkholderiaceae;g__Parasutterella;s__Burkholderiales_bacterium_YL45
OTU_94	4	3	24	16	2	0	0	0	82	4	599	902	0	0	0	104	k__Bacteria;p__Tenericutes;c__Mollicutes;o__Mycoplasmatales;f__Mycoplasmataceae;g__Mycoplasma;s__Mycoplasma_sualvi
OTU_95	0	0	0	0	0	6	0	0	1	0	0	0	21	1	41	1	k__Bacteria;p__Actinobacteria;c__unidentified_Actinobacteria;o__Corynebacteriales;f__Corynebacteriaceae;g__unidentified_Corynebacteriaceae;s__Corynebacterium_stationis
OTU_96	0	5	106	24	4	2	8	6	13	17	14	6	272	0	5	26	k__Bacteria;p__Firmicutes;c__Clostridia;o__Clostridiales;f__Lachnospiraceae;g__Roseburia;s__
OTU_97	1110	1883	1634	2009	862	2949	359	1366	303	601	508	171	568	1423	101	245	k__Bacteria;p__Bacteroidetes;c__Bacteroidia;o__Bacteroidales;f__Muribaculaceae;g__;s__
OTU_98	5	7	9	5	3	6	2	5	76	87	13	6	1	0	35	31	k__Bacteria;p__Firmicutes;c__Clostridia;o__Clostridiales;f__Ruminococcaceae;g__Intestinimonas;s__
OTU_99	14	17	22	27	17	6	14	9	47	102	20	24	12	2	5	45	k__Bacteria;p__Firmicutes;c__Clostridia;o__Clostridiales;f__Ruminococcaceae;g__Intestinimonas;s__
OTU_100	3	4	11	44	85	197	35	30	6	1	0	2	6	2	2	5	k__Bacteria;p__Bacteroidetes;c__Bacteroidia;o__Bacteroidales;f__Muribaculaceae;g__;s__
OTU_101	2	4	16	13	7	4	4	3	16	35	6	30	6	2	17	12	k__Bacteria;p__Firmicutes;c__Clostridia;o__Clostridiales;f__Lachnospiraceae;g__unidentified_Lachnospiraceae;s__Clostridium_sp_Clone-17
OTU_102	56	24	44	61	74	271	11	48	26	36	107	20	44	61	6	7	k__Bacteria;p__Bacteroidetes;c__Bacteroidia;o__Bacteroidales;f__Tannerellaceae;g__Parabacteroides;s__Parabacteroides_merdae
OTU_103	29	2	2	13	16	0	41	95	44	54	25	32	0	10	2	153	k__Bacteria;p__Bacteroidetes;c__Bacteroidia;o__Bacteroidales;f__Bacteroidaceae;g__Bacteroides
OTU_104	0	4	7	0	0	0	0	0	97	9	7	6	3	1	8	21	k__Bacteria;p__Firmicutes;c__Clostridia;o__Clostridiales;f__Lachnospiraceae
OTU_105	0	0	0	107	1	0	0	0	2	6	3	114	0	0	0	52	k__Bacteria;p__Firmicutes;c__Negativicutes;o__Selenomonadales;f__Veillonellaceae;g__unidentified_Veillonellaceae;s__Selenomonas_ruminantium
OTU_106	50	46	57	53	68	69	33	33	174	110	103	68	80	6	38	133	k__Bacteria;p__Actinobacteria;c__Coriobacteriia;o__Coriobacteriales;f__Eggerthellaceae;g__Enterorhabdus
OTU_107	11	1	0	0	0	0	0	0	41	356	1	4	0	0	5	68	k__Bacteria;p__Firmicutes;c__Clostridia;o__Clostridiales;f__Lachnospiraceae;g__;s__
OTU_108	26	23	59	92	19	17	68	33	71	150	23	22	8	3	29	102	k__Bacteria;p__Firmicutes;c__Clostridia;o__Clostridiales;f__Ruminococcaceae
OTU_109	0	0	0	72	2	0	0	0	2	5	1	115	0	0	0	50	k__Bacteria;p__Firmicutes;c__Clostridia;o__Clostridiales;f__Lachnospiraceae
OTU_110	35	62	22	149	19	4	5	10	240	33	50	710	8	27	23	11	k__Bacteria;p__Bacteroidetes;c__Bacteroidia;o__Bacteroidales;f__Muribaculaceae;g__;s__
OTU_111	1	0	4	0	1	6	0	0	4	1	5	0	17	0	45	1	k__Bacteria;p__Firmicutes;c__Bacilli;o__Bacillales;f__Staphylococcaceae;g__Jeotgalicoccus;s__
OTU_112	5946	2198	1655	2177	3135	1846	666	2241	519	451	596	235	1962	3119	36	1042	k__Bacteria;p__Bacteroidetes;c__Bacteroidia;o__Bacteroidales;f__Bacteroidaceae;g__Bacteroides;s__Bacteroides_acidifaciens
OTU_113	2	2	3	6	1	14	6	1	6	11	1	7	0	0	8	44	k__Bacteria;p__Firmicutes;c__Clostridia;o__Clostridiales
OTU_114	0	0	0	11	2	0	0	0	0	1	0	12	0	0	0	6	k__Bacteria;p__Firmicutes;c__Negativicutes;o__Selenomonadales;f__Veillonellaceae;g__;s__
OTU_115	15	9	25	31	17	14	785	10	4	1	12	23	1	0	0	8	k__Bacteria;p__Firmicutes;c__Clostridia;o__Clostridiales;f__Lachnospiraceae
OTU_116	0	0	0	0	3	0	7	0	1	4	2	5	34	1	0	4	k__Bacteria;p__unidentified_Bacteria;c__unidentified_Bacteria;o__Campylobacterales;f__Helicobacteraceae;g__Helicobacter;s__Helicobacter_hepaticus
OTU_117	6	2	8	2	5	3	0	1	10	20	11	60	2	0	21	3	k__Bacteria;p__Tenericutes;c__Mollicutes;o__Anaeroplasmatales;f__Anaeroplasmataceae;g__Anaeroplasma;s__
OTU_118	0	0	0	43	0	0	0	0	2	1	1	34	0	0	0	13	k__Bacteria;p__Firmicutes;c__Negativicutes;o__Selenomonadales;f__Veillonellaceae;g__Anaerovibrio;s__
OTU_119	1	0	21	5	0	0	0	0	8	3	8	3	2	0	55	58	k__Bacteria;p__Firmicutes;c__Clostridia;o__Clostridiales;f__Lachnospiraceae
OTU_120	11	4	3	1	2	0	5	1	27	13	14	21	7	0	6	36	k__Bacteria;p__Firmicutes;c__Clostridia;o__Clostridiales;f__Lachnospiraceae
OTU_121	0	1	0	58	4	0	0	0	3	1	3	23	0	0	0	13	k__Bacteria;p__Bacteroidetes;c__Bacteroidia;o__Bacteroidales;f__Prevotellaceae;g__unidentified_Prevotellaceae;s__bacterium_NE3005
OTU_122	0	0	0	42	4	0	0	0	2	0	0	47	0	0	0	17	k__Bacteria;p__Firmicutes;c__Clostridia;o__Clostridiales;f__Ruminococcaceae
OTU_123	3	5	1	43	2	1	0	1	5	45	0	4	6	0	0	15	k__Bacteria;p__Firmicutes;c__Clostridia;o__Clostridiales;f__Lachnospiraceae
OTU_124	10	40	5	12	5	4	3	59	32	189	3	2	3	0	1	5	k__Bacteria;p__Bacteroidetes;c__Bacteroidia;o__Bacteroidales;f__Muribaculaceae;g__;s__
OTU_125	117	9	34	10	278	16	0	59	13	1	69	1	5	2	5	85	k__Bacteria;p__Firmicutes;c__Erysipelotrichia;o__Erysipelotrichales;f__Erysipelotrichaceae;g__Erysipelatoclostridium
OTU_126	15	6	22	33	18	9	165	6	29	23	15	4	23	6	27	16	k__Bacteria;p__Firmicutes;c__Erysipelotrichia;o__Erysipelotrichales;f__Erysipelotrichaceae
OTU_127	3	4	11	77	14	45	38	10	28	92	13	7	6	8	8	5	k__Bacteria;p__Firmicutes;c__Clostridia;o__Clostridiales;f__Ruminococcaceae;g__unidentified_Ruminococcaceae
OTU_128	5	9	12	5	3	3	3	0	41	74	5	25	13	0	4	19	k__Bacteria;p__Firmicutes;c__Clostridia;o__Clostridiales;f__Ruminococcaceae;g__Butyricicoccus;s__
OTU_129	1	5	3	13	3	5	19	1	12	47	2	46	0	0	0	22	k__Bacteria;p__Firmicutes;c__Clostridia;o__Clostridiales;f__Lachnospiraceae;g__Blautia;s__Lachnospiraceae_bacterium_615
OTU_130	98	79	99	118	78	163	355	106	58	47	96	34	50	157	28	19	k__Bacteria;p__Bacteroidetes;c__Bacteroidia;o__Bacteroidales;f__Muribaculaceae;g__;s__
OTU_131	4	16	14	177	14	11	74	4	14	4	2	5	0	0	4	9	k__Bacteria;p__Firmicutes;c__Erysipelotrichia;o__Erysipelotrichales;f__Erysipelotrichaceae
OTU_132	5	10	13	13	6	7	10	3	22	15	15	54	11	0	75	26	k__Bacteria;p__Actinobacteria;c__Coriobacteriia;o__Coriobacteriales;f__Eggerthellaceae;g__Enterorhabdus;s__
OTU_133	0	0	10	0	1	2	1	21	3	8	3	6	11	3	0	0	k__Bacteria;p__Bacteroidetes;c__Bacteroidia;o__Bacteroidales;f__Marinifilaceae;g__Odoribacter;s__
OTU_134	4	8	14	2	11	3	3	2	20	43	10	6	0	2	27	12	k__Bacteria;p__Firmicutes;c__Clostridia;o__Clostridiales;f__Ruminococcaceae;g__unidentified_Ruminococcaceae
OTU_135	0	0	3	5	0	0	11	0	11	82	2	6	0	0	0	5	k__Bacteria;p__Firmicutes;c__Clostridia;o__Clostridiales;f__Lachnospiraceae;g__;s__
OTU_136	3	403	8	11	3	1	30	9	24	28	2	2	0	1	1	4	k__Bacteria;p__Melainabacteria;c__;o__;f__;g__;s__
OTU_137	4	0	1	0	7	0	0	0	169	24	5	6	6	0	302	57	k__Bacteria;p__Firmicutes;c__Clostridia;o__Clostridiales;f__Ruminococcaceae
OTU_138	82	161	41	61	54	88	37	38	88	86	57	88	20	18	29	171	k__Bacteria;p__Bacteroidetes;c__Bacteroidia;o__Bacteroidales;f__Muribaculaceae;g__;s__
OTU_139	4	9	10	14	18	12	8	15	41	41	16	20	16	4	10	8	k__Bacteria;p__Bacteroidetes;c__Bacteroidia;o__Bacteroidales;f__Rikenellaceae;g__Alistipes
OTU_140	0	0	5	3	2	1	2	0	11	11	5	6	3	0	3	11	k__Bacteria;p__Firmicutes;c__Clostridia;o__Clostridiales;f__Ruminococcaceae;g__Anaerotruncus;s__
OTU_141	20	10	49	76	15	24	32	22	50	202	24	93	26	3	79	62	k__Bacteria;p__Firmicutes;c__Clostridia;o__Clostridiales;f__Ruminococcaceae
OTU_142	2	5	10	0	0	0	2	1	51	58	4	0	0	0	2	48	k__Bacteria;p__Firmicutes;c__Clostridia;o__Clostridiales;f__Lachnospiraceae;g__Roseburia;s__Eubacterium_sp_14-2
OTU_143	10	36	34	36	6	4	0	7	40	18	4	9	10	1	25	13	k__Bacteria;p__Firmicutes;c__Clostridia;o__Clostridiales;f__Ruminococcaceae
OTU_144	0	3	1	2	0	0	0	1	3	5	4	6	0	0	2	19	k__Bacteria;p__Firmicutes;c__Clostridia;o__Clostridiales;f__Lachnospiraceae;g__unidentified_Lachnospiraceae;s__Lachnospiraceae_bacterium_COE1
OTU_145	2	1	25	8	0	2	18	1	13	8	4	4	0	0	36	22	k__Bacteria;p__Firmicutes;c__Clostridia;o__Clostridiales;f__Lachnospiraceae
OTU_146	0	8	0	0	0	0	0	0	0	1	0	0	0	0	0	18	k__Bacteria;p__Firmicutes;c__Clostridia;o__Clostridiales;f__Lachnospiraceae;g__;s__
OTU_147	8	14	12	28	4	3	22	8	27	75	6	16	0	0	5	14	k__Bacteria;p__Firmicutes;c__Clostridia;o__Clostridiales;f__Ruminococcaceae;g__Oscillibacter;s__[Clostridium]_leptum
OTU_148	0	3	10	5	3	4	16	1	12	9	0	5	2	0	3	22	k__Bacteria;p__Firmicutes;c__Clostridia;o__Clostridiales;f__Lachnospiraceae;g__;s__
OTU_149	0	0	0	0	0	11	0	0	0	0	0	0	0	0	1	0	k__Bacteria;p__Firmicutes;c__Bacilli;o__Bacillales;f__Planococcaceae;g__Sporosarcina;s__Sporosarcina_pasteurii
OTU_150	7	8	12	18	11	4	18	1	11	10	4	7	27	0	10	88	k__Bacteria;p__Firmicutes;c__Clostridia;o__Clostridiales;f__Lachnospiraceae;g__Marvinbryantia
OTU_151	0	0	0	64	0	0	0	0	2	0	0	40	0	0	0	16	k__Bacteria;p__Firmicutes;c__Negativicutes;o__Selenomonadales;f__Veillonellaceae;g__unidentified_Veillonellaceae
OTU_152	3	8	20	14	7	4	2	23	83	51	13	11	7	5	16	31	k__Bacteria;p__Firmicutes;c__Clostridia;o__Clostridiales;f__Ruminococcaceae
OTU_153	0	1	0	0	11	0	0	1	5	0	0	0	4	0	10	15	k__Bacteria;p__Firmicutes;c__Clostridia;o__Clostridiales;f__Ruminococcaceae;g__unidentified_Ruminococcaceae;s__[Clostridium]_papyrosolvens
OTU_154	134	232	68	236	243	363	154	163	24	141	120	151	17	22	31	33	k__Bacteria;p__Bacteroidetes;c__Bacteroidia;o__Bacteroidales;f__Muribaculaceae;g__;s__
OTU_155	0	0	0	249	9	0	0	0	3	5	0	73	1	0	0	36	k__Bacteria;p__Bacteroidetes;c__Bacteroidia;o__Bacteroidales;f__Prevotellaceae;g__;s__
OTU_156	8	21	19	8	64	141	3	12	14	12	0	3	32	0	0	6	k__Bacteria;p__Bacteroidetes;c__Bacteroidia;o__Bacteroidales;f__Muribaculaceae;g__;s__
OTU_157	4	3	6	3	2	11	1	0	0	2	5	14	0	1	5	7	k__Bacteria;p__Firmicutes;c__Erysipelotrichia;o__Erysipelotrichales;f__Erysipelotrichaceae
OTU_158	1	0	9	26	0	4	0	1	6	8	21	3	0	0	2	24	k__Bacteria;p__Firmicutes;c__Clostridia;o__Clostridiales;f__Lachnospiraceae
OTU_159	0	12	1	0	1	0	40	1	0	0	0	0	0	0	0	11	k__Bacteria;p__Bacteroidetes;c__Bacteroidia;o__Bacteroidales;f__Muribaculaceae;g__;s__
OTU_160	0	0	0	49	5	0	0	0	1	4	0	22	0	0	0	8	k__Bacteria;p__Bacteroidetes;c__Bacteroidia;o__Bacteroidales;f__Prevotellaceae;g__;s__
OTU_161	0	5	5	0	0	0	3	0	1	15	0	2	4	0	0	13	k__Bacteria;p__Firmicutes;c__Clostridia;o__Clostridiales;f__Lachnospiraceae;g__;s__
OTU_162	0	0	13	8	4	0	2	0	12	28	3	15	3	0	22	15	k__Bacteria;p__Firmicutes;c__Clostridia;o__Clostridiales;f__Lachnospiraceae
OTU_163	7	6	19	106	56	108	151	132	4	7	4	4	33	107	61	7	k__Bacteria;p__Bacteroidetes;c__Bacteroidia;o__Bacteroidales;f__Muribaculaceae;g__;s__
OTU_164	0	8	11	1	0	0	5	0	4	32	1	7	0	0	11	7	k__Bacteria;p__Firmicutes;c__Clostridia;o__Clostridiales;f__Lachnospiraceae;g__Blautia;s__Blautia_coccoides
OTU_165	1	1	3	4	1	3	1	1	5	2	9	2	121	3	0	2	k__Bacteria;p__Proteobacteria;c__Gammaproteobacteria;o__Enterobacteriales;f__Enterobacteriaceae;g__unidentified_Enterobacteriaceae;s__Escherichia_coli
OTU_166	0	2	8	7	4	3	4	6	10	27	11	11	6	1	7	9	k__Bacteria;p__Firmicutes;c__Clostridia;o__Clostridiales;f__Peptococcaceae;g__;s__
OTU_167	1	1	4	3	0	0	0	0	6	7	1	6	122	3	3	4	k__Bacteria;p__Firmicutes;c__Clostridia;o__Clostridiales;f__Lachnospiraceae;g__Blautia
OTU_168	0	0	0	0	0	0	0	0	0	0	0	0	2	0	0	0	k__Bacteria;p__Firmicutes;c__Bacilli;o__Bacillales;f__Bacillaceae;g__Bacillus
OTU_169	1	0	3	36	0	3	0	0	4	9	0	10	0	0	0	0	k__Bacteria;p__Firmicutes;c__Clostridia;o__Clostridiales;f__Lachnospiraceae;g__;s__
OTU_170	4	1	9	30	3	6	0	3	4	46	3	3	5	0	0	24	k__Bacteria;p__Firmicutes;c__Clostridia;o__Clostridiales;f__Lachnospiraceae;g__Roseburia;s__
OTU_171	10	21	97	21	11	9	15	10	10	19	26	8	17	0	5	7	k__Bacteria;p__Firmicutes;c__Clostridia;o__Clostridiales;f__Ruminococcaceae;g__;s__
OTU_172	0	0	0	0	0	0	0	1	0	1	1	0	817	0	0	1	k__Bacteria;p__Bacteroidetes;c__Bacteroidia;o__Bacteroidales;f__Bacteroidaceae;g__Bacteroides;s__Bacteroides_plebeius
OTU_173	2	1	6	5	3	3	5	16	16	83	15	7	4	3	41	38	k__Bacteria;p__Firmicutes;c__Clostridia;o__Clostridiales;f__Ruminococcaceae
OTU_174	10	0	5	2	8	0	0	3	14	27	19	1	9	2	0	8	k__Bacteria;p__Firmicutes;c__Erysipelotrichia;o__Erysipelotrichales;f__Erysipelotrichaceae;g__Candidatus_Stoquefichus
OTU_175	8	9	14	4	3	1	3	1	8	42	4	3	3	0	0	6	k__Bacteria;p__Bacteroidetes;c__Bacteroidia;o__Bacteroidales;f__Muribaculaceae;g__;s__
OTU_176	0	2	0	0	0	3	3	1	0	7	1	0	0	0	1	6	k__Bacteria;p__Firmicutes;c__Clostridia;o__Clostridiales;f__Lachnospiraceae;g__Lachnospira;s__Lachnospira_pectinoschiza
OTU_177	54	8	15	14	15	31	9	26	19	19	7	4	13	17	0	3	k__Bacteria;p__Bacteroidetes;c__Bacteroidia;o__Bacteroidales;f__Tannerellaceae;g__Parabacteroides;s__Parabacteroides_goldsteinii
OTU_178	0	2	2	7	6	2	1	4	4	5	4	10	10	1	2	7	k__Bacteria;p__Actinobacteria;c__Coriobacteriia;o__Coriobacteriales;f__Eggerthellaceae;g__Enterorhabdus;s__
OTU_179	0	0	0	22	0	0	0	0	0	0	0	15	0	0	0	3	k__Bacteria;p__Bacteroidetes;c__Bacteroidia;o__Bacteroidales;f__Prevotellaceae;g__;s__
OTU_180	3	4	52	21	7	10	22	4	78	171	16	51	45	5	4	65	k__Bacteria;p__Firmicutes;c__Clostridia;o__Clostridiales;f__Lachnospiraceae
OTU_182	1	3	0	6	3	4	0	1	6	7	1	6	0	2	43	5	k__Bacteria;p__Firmicutes;c__Clostridia;o__Clostridiales;f__Ruminococcaceae
OTU_183	4	5	7	6	5	0	0	1	33	47	1	8	7	0	29	17	k__Bacteria;p__Firmicutes;c__Clostridia;o__Clostridiales;f__Ruminococcaceae;g__;s__
OTU_184	63	4	10	15	12	13	4	18	174	49	19	7	174	10	15	177	k__Bacteria;p__Firmicutes;c__Erysipelotrichia;o__Erysipelotrichales;f__Erysipelotrichaceae;g__Erysipelatoclostridium;s__
OTU_185	0	0	0	10	0	0	0	0	1	0	0	13	0	0	0	9	k__Bacteria;p__Firmicutes;c__Clostridia;o__Clostridiales;f__Lachnospiraceae;g__unidentified_Lachnospiraceae
OTU_186	0	0	5	0	0	0	0	4	1	2	3	0	7	3	0	0	k__Bacteria;p__Actinobacteria;c__Coriobacteriia;o__Coriobacteriales;f__Atopobiaceae;g__;s__
OTU_187	2	0	0	0	0	6	0	0	3	0	0	0	5	1	18	3	k__Bacteria;p__Firmicutes;c__Bacilli;o__Lactobacillales;f__Aerococcaceae;g__Facklamia;s__
OTU_188	0	3	3	0	3	1	0	0	3	4	2	6	0	0	0	6	k__Bacteria;p__Firmicutes;c__Clostridia;o__Clostridiales;f__Lachnospiraceae;g__;s__
OTU_189	3	0	2	0	1	0	3	0	2	1	0	0	0	0	8	73	k__Bacteria;p__Firmicutes;c__Erysipelotrichia;o__Erysipelotrichales;f__Erysipelotrichaceae;g__Candidatus_Stoquefichus;s__
OTU_190	2	1	5	5	3	5	10	3	13	9	12	13	2	0	94	11	k__Bacteria;p__Firmicutes;c__Clostridia;o__Clostridiales;f__unidentified_Clostridiales;g__unidentified_Clostridiales
OTU_191	6	6	4	10	11	7	23	8	12	8	6	8	0	0	0	8	k__Bacteria;p__Firmicutes;c__Clostridia;o__Clostridiales;f__Ruminococcaceae
OTU_192	0	0	4	3	3	0	1	0	3	17	4	14	11	0	4	8	k__Bacteria;p__Firmicutes;c__Clostridia;o__Clostridiales;f__unidentified_Clostridiales
OTU_193	2	1	6	3	1	0	0	1	7	11	0	1	2	0	13	9	k__Bacteria;p__Firmicutes;c__Clostridia;o__Clostridiales;f__Ruminococcaceae
OTU_194	0	2	2	5	1	4	0	4	2	6	5	4	84	0	5	0	k__Bacteria;p__Firmicutes;c__Clostridia;o__Clostridiales;f__Ruminococcaceae;g__Faecalibacterium;s__
OTU_195	2	2	11	2	3	7	0	1	12	2	1	1	0	1	13	99	k__Bacteria;p__Firmicutes;c__Clostridia;o__Clostridiales;f__Ruminococcaceae;g__unidentified_Ruminococcaceae
OTU_196	2	2	1	3	1	4	2	3	4	4	1	4	8	0	5	4	k__Bacteria;p__Actinobacteria;c__Coriobacteriia;o__Coriobacteriales;f__Eggerthellaceae;g__Enterorhabdus;s__
OTU_197	2	3	14	6	3	4	1	0	30	44	2	69	63	0	6	14	k__Bacteria;p__Firmicutes;c__Clostridia;o__Clostridiales;f__Lachnospiraceae
OTU_198	0	2	4	4	0	0	0	0	4	23	0	0	2	0	7	4	k__Bacteria;p__Firmicutes;c__Clostridia;o__Clostridiales;f__Ruminococcaceae
OTU_199	0	0	0	17	2	0	0	0	0	0	2	12	0	0	0	7	k__Bacteria;p__Firmicutes;c__Clostridia;o__Clostridiales;f__Lachnospiraceae;g__Syntrophococcus;s__
OTU_200	0	2	0	0	0	0	0	0	0	4	0	0	1	0	0	7	k__Bacteria;p__Actinobacteria;c__unidentified_Actinobacteria;o__Propionibacteriales;f__Propionibacteriaceae;g__Cutibacterium;s__Cutibacterium_acnes
OTU_201	0	0	0	63	0	0	0	0	0	0	0	28	0	0	0	8	k__Bacteria;p__Bacteroidetes;c__Bacteroidia;o__Bacteroidales;f__;g__;s__
OTU_202	1	3	0	6	3	4	2	1	216	5	1	0	3	0	0	5	k__Bacteria;p__Proteobacteria;c__Alphaproteobacteria;o__Rhodospirillales;f__;g__;s__
OTU_203	4	3	7	33	16	1	0	1	96	3	10	5	1	0	0	26	k__Bacteria;p__Firmicutes;c__Clostridia;o__Clostridiales;f__Ruminococcaceae;g__unidentified_Ruminococcaceae
OTU_204	0	0	1	10	0	0	0	0	0	0	0	14	0	0	0	4	k__Bacteria;p__Firmicutes;c__Clostridia;o__Clostridiales;f__Lachnospiraceae;g__unidentified_Lachnospiraceae
OTU_205	0	0	0	60	3	0	0	0	0	4	0	20	0	0	0	9	k__Bacteria;p__Bacteroidetes;c__Bacteroidia;o__Bacteroidales;f__Prevotellaceae;g__;s__
OTU_206	0	9	10	7	7	2	6	1	9	62	5	4	2	2	6	13	k__Bacteria;p__Firmicutes;c__Clostridia;o__Clostridiales;f__Ruminococcaceae;g__Angelakisella
OTU_207	3	2	10	5	3	9	4	2	33	14	13	34	1	1	132	63	k__Bacteria;p__Firmicutes;c__Clostridia;o__Clostridiales
OTU_208	1	2	1	0	2	0	2	3	2	11	2	3	37	2	4	3	k__Bacteria;p__Firmicutes;c__Clostridia;o__Clostridiales;f__Lachnospiraceae;g__Roseburia;s__Roseburia_inulinivorans
OTU_209	2	20	16	11	5	0	0	1	23	19	4	0	12	2	10	8	k__Bacteria;p__Firmicutes;c__Erysipelotrichia;o__Erysipelotrichales;f__Erysipelotrichaceae;g__;s__
OTU_210	0	0	21	0	1	0	2	0	2	1	0	2	0	0	0	0	k__Bacteria;p__Firmicutes;c__Clostridia;o__Clostridiales;f__Lachnospiraceae;g__Roseburia;s__Lachnospiraceae_bacterium_DW52
OTU_211	0	4	8	10	1	1	28	6	5	16	2	7	4	0	7	0	k__Bacteria;p__Firmicutes;c__Clostridia;o__Clostridiales;f__Lachnospiraceae
OTU_212	3	1	3	6	4	0	3	0	23	11	4	2	2	0	51	7	k__Bacteria;p__Firmicutes;c__Clostridia;o__Clostridiales;f__unidentified_Clostridiales;g__Candidatus_Arthromitus
OTU_213	6	5	18	6	5	2	0	2	0	23	0	1	1	0	3	4	k__Bacteria;p__Firmicutes;c__Erysipelotrichia;o__Erysipelotrichales;f__Erysipelotrichaceae;g__Faecalitalea;s__[Eubacterium]_dolichum
OTU_214	3	3	1	7	3	3	11	0	15	155	5	7	3	1	1	3	k__Bacteria;p__Firmicutes;c__Clostridia;o__Clostridiales;f__Lachnospiraceae;g__Marvinbryantia;s__
OTU_215	0	0	0	8	0	0	0	0	0	0	0	13	0	0	0	1	k__Bacteria;p__Firmicutes;c__Negativicutes;o__Selenomonadales;f__Acidaminococcaceae;g__Succiniclasticum;s__
OTU_216	2	1	0	4	2	2	0	2	3	1	0	0	6	0	16	6	k__Bacteria;p__Proteobacteria;c__Alphaproteobacteria;o__Rhodobacterales;f__Rhodobacteraceae;g__Marivita;s__
OTU_217	0	0	0	0	0	0	11	0	0	0	0	0	0	0	0	0	k__Bacteria;p__Deferribacteres;c__unidentified_Deferribacteres;o__Deferribacterales;f__Deferribacteraceae;g__Mucispirillum
OTU_218	0	1	2	14	0	0	0	0	8	27	3	1	0	0	0	9	k__Bacteria;p__Firmicutes;c__Clostridia;o__Clostridiales;f__Ruminococcaceae;g__unidentified_Ruminococcaceae
OTU_219	3	4	13	65	6	7	47	0	10	42	4	24	0	0	11	7	k__Bacteria;p__Firmicutes;c__Clostridia;o__Clostridiales;f__Lachnospiraceae
OTU_220	3	5	2	20	8	5	37	8	5	18	2	4	1	2	4	10	k__Bacteria;p__Firmicutes;c__Clostridia;o__Clostridiales;f__unidentified_Clostridiales;g__unidentified_Clostridiales
OTU_221	2	1	9	5	3	7	3	1	3	15	4	5	2	0	0	0	k__Bacteria;p__Proteobacteria;c__Deltaproteobacteria;o__Desulfovibrionales;f__Desulfovibrionaceae;g__Bilophila;s__
OTU_222	0	0	1	3	3	3	1	0	19	3	5	0	5	0	0	4	k__Bacteria;p__Actinobacteria;c__Coriobacteriia;o__Coriobacteriales;f__Eggerthellaceae;g__Enterorhabdus;s__
OTU_223	0	0	0	3	5	2	2	7	3	7	3	2	0	0	0	0	k__Bacteria;p__Firmicutes;c__Clostridia;o__Clostridiales;f__Ruminococcaceae;g__;s__
OTU_224	4	0	18	3	3	0	2	1	2	6	9	4	12	0	11	9	k__Bacteria;p__Firmicutes;c__Clostridia;o__Clostridiales;f__Lachnospiraceae
OTU_225	3	1	3	0	1	0	1	0	7	13	4	3	3	0	4	3	k__Bacteria;p__Firmicutes;c__Clostridia;o__Clostridiales;f__Ruminococcaceae
OTU_226	5	6	3	9	9	6	5	17	6	13	8	6	0	0	0	7	k__Bacteria;p__Bacteroidetes;c__Bacteroidia;o__Bacteroidales;f__Rikenellaceae;g__Alistipes
OTU_227	2	1	4	9	2	2	4	1	5	25	2	1	1	0	0	16	k__Bacteria;p__Firmicutes;c__Clostridia;o__Clostridiales;f__Lachnospiraceae;g__Tyzzerella;s__
OTU_228	4	5	2	2	1	0	0	1	17	7	2	3	6	1	6	21	k__Bacteria;p__Firmicutes;c__Clostridia;o__Clostridiales;f__unidentified_Clostridiales;g__unidentified_Clostridiales
OTU_229	19	12	25	24	10	7	56	29	2	4	0	0	0	0	0	0	k__Bacteria;p__Bacteroidetes;c__Bacteroidia;o__Bacteroidales;f__Muribaculaceae;g__;s__
OTU_230	0	0	2	0	1	0	0	1	2	5	8	5	0	0	0	3	k__Bacteria;p__Firmicutes;c__Clostridia;o__Clostridiales;f__Christensenellaceae;g__unidentified_Christensenellaceae;s__bacterium_YE57
OTU_231	5	2	6	8	2	1	8	0	11	38	2	7	1	0	7	13	k__Bacteria;p__Firmicutes;c__Clostridia;o__Clostridiales;f__Ruminococcaceae;g__Oscillibacter;s__
OTU_232	0	0	0	66	1	0	0	0	2	1	0	23	0	1	0	11	k__Bacteria;p__Bacteroidetes;c__Bacteroidia;o__Bacteroidales;f__Muribaculaceae;g__;s__
OTU_233	4	6	10	12	9	5	3	3	19	40	17	21	7	0	15	20	k__Bacteria;p__Firmicutes;c__Clostridia;o__Clostridiales;f__Ruminococcaceae;g__unidentified_Ruminococcaceae;s__Clostridium_sp_Culture_Jar-8
OTU_234	1	0	2	2	0	5	0	1	4	9	1	4	64	0	0	4	k__Bacteria;p__Proteobacteria;c__Alphaproteobacteria;o__Rhizobiales;f__Beijerinckiaceae;g__Methylobacterium
OTU_235	0	0	0	65	3	0	0	0	0	3	0	21	0	0	0	17	k__Bacteria;p__Bacteroidetes;c__Bacteroidia;o__Bacteroidales;f__Prevotellaceae;g__unidentified_Prevotellaceae;s__Prevotella_bryantii
OTU_236	0	0	0	0	0	0	0	0	2	4	2	1	0	0	5	2	k__Bacteria;p__Firmicutes;c__Clostridia;o__Clostridiales;f__Lachnospiraceae
OTU_237	0	0	0	2	2	0	3	5	16	5	6	3	6	1	2	13	k__Bacteria;p__Firmicutes;c__Clostridia;o__Clostridiales;f__Lachnospiraceae
OTU_238	0	2	0	0	0	1	0	5	0	3	0	0	6	0	0	3	k__Bacteria;p__Bacteroidetes;c__Bacteroidia;o__Bacteroidales;f__Prevotellaceae
OTU_239	2	0	0	0	0	0	1	1	7	14	2	0	3	0	1	6	k__Bacteria;p__Actinobacteria;c__Coriobacteriia;o__Coriobacteriales;f__Eggerthellaceae;g__Enterorhabdus;s__
OTU_240	0	0	2	6	2	7	0	3	3	7	2	8	2	0	0	8	k__Bacteria;p__Proteobacteria;c__Deltaproteobacteria;o__Desulfovibrionales;f__Desulfovibrionaceae;g__;s__
OTU_241	12	9	19	38	10	15	5	2	133	136	16	7	16	2	65	33	k__Bacteria;p__Firmicutes;c__Clostridia;o__Clostridiales;f__Ruminococcaceae
OTU_242	4	2	0	0	2	0	0	0	109	23	3	7	0	0	1	6	k__Bacteria;p__Bacteroidetes;c__Bacteroidia;o__Bacteroidales;f__Rikenellaceae;g__;s__
OTU_243	0	0	0	31	0	0	0	0	1	0	0	12	0	0	0	4	k__Bacteria;p__Bacteroidetes;c__Bacteroidia;o__Bacteroidales;f__Rikenellaceae;g__unidentified_Rikenellaceae;s__Bacteroidales_bacterium_RM71
OTU_244	154	304	193	282	94	94	43	135	250	209	295	342	201	19	268	125	k__Bacteria;p__Bacteroidetes;c__Bacteroidia;o__Bacteroidales;f__Rikenellaceae;g__Alistipes;s__
OTU_245	2	1	0	0	0	0	6	0	0	0	0	0	0	0	0	4	k__Bacteria;p__Firmicutes;c__Clostridia;o__Clostridiales;f__Lachnospiraceae;g__Blautia
OTU_246	10	2	2	5	3	0	5	7	3	3	0	1	2	0	5	150	k__Bacteria;p__Actinobacteria;c__Coriobacteriia;o__Coriobacteriales;f__Atopobiaceae;g__;s__
OTU_247	4	7	23	14	0	2	57	1	3	3	2	0	2	0	2	0	k__Bacteria;p__Firmicutes;c__Clostridia;o__Clostridiales;f__Lachnospiraceae;g__;s__
OTU_248	0	0	1	2	0	0	0	0	0	0	1	0	0	0	0	3	k__Bacteria;p__Firmicutes;c__Clostridia;o__Clostridiales;f__unidentified_Clostridiales;g__unidentified_Clostridiales;s__Clostridium_perfringens
OTU_249	1	2	3	0	0	0	1	3	5	4	4	5	4	0	0	3	k__Bacteria;p__Actinobacteria;c__Coriobacteriia;o__Coriobacteriales;f__Eggerthellaceae;g__;s__
OTU_250	0	0	0	13	0	0	0	0	0	0	0	18	0	0	0	9	k__Bacteria;p__Firmicutes;c__Clostridia;o__Clostridiales;f__Lachnospiraceae
OTU_251	1	1	0	11	0	0	4	0	2	4	0	1	0	0	0	4	k__Bacteria;p__Firmicutes;c__Clostridia;o__Clostridiales;f__Lachnospiraceae;g__unidentified_Lachnospiraceae;s__Clostridium_sp_Culture-27
OTU_252	3	1	5	1	4	1	25	222	2	3	7	4	66	31	4	29	k__Bacteria;p__Bacteroidetes;c__Bacteroidia;o__Bacteroidales;f__Bacteroidaceae;g__Bacteroides;s__Bacteroides_uniformis
OTU_253	3	22	3	6	2	0	3	1	69	9	0	2	1	1	1	1	k__Bacteria;p__Melainabacteria;c__;o__;f__;g__;s__
OTU_254	0	0	6	1	0	0	0	0	0	4	0	0	0	0	5	3	k__Bacteria;p__Firmicutes;c__Clostridia;o__Clostridiales;f__Lachnospiraceae
OTU_255	0	0	0	7	0	0	0	0	0	0	0	10	0	0	0	1	k__Bacteria;p__Firmicutes;c__Clostridia;o__Clostridiales;f__Lachnospiraceae
OTU_256	0	1	6	3	2	1	3	1	1	5	4	3	2	1	8	0	k__Bacteria;p__Firmicutes;c__Clostridia;o__Clostridiales;f__Ruminococcaceae;g__Caproiciproducens
OTU_257	2	2	1	2	0	3	3	1	10	8	5	4	11	2	20	7	k__Bacteria;p__Firmicutes;c__Clostridia;o__Clostridiales;f__Peptococcaceae;g__;s__
OTU_258	0	0	2	12	1	2	0	0	0	0	0	0	0	0	0	0	k__Bacteria;p__Firmicutes;c__Clostridia;o__Clostridiales;f__Lachnospiraceae;g__;s__
OTU_259	7	0	6	0	1	4	0	2	3	2	2	1	0	8	1	0	k__Bacteria;p__Firmicutes;c__Bacilli;o__Lactobacillales;f__Enterococcaceae;g__Enterococcus
OTU_260	0	0	0	0	0	1	0	0	8	0	1	0	1	0	1	7	k__Bacteria;p__Actinobacteria;c__Coriobacteriia;o__Coriobacteriales;f__Eggerthellaceae;g__Parvibacter;s__
OTU_261	4	0	7	8	0	1	0	25	14	0	1	3	0	1	14	35	k__Bacteria;p__Firmicutes;c__Clostridia;o__Clostridiales;f__Ruminococcaceae;g__unidentified_Ruminococcaceae;s__Clostridiales_bacterium_canine_oral_taxon_123
OTU_262	0	0	0	0	0	0	0	0	0	0	0	7	0	0	0	2	k__Bacteria;p__Firmicutes;c__Clostridia;o__Clostridiales;f__Lachnospiraceae
OTU_263	0	1	2	1	0	0	0	0	2	3	3	2	0	0	1	2	k__Bacteria;p__Firmicutes;c__Clostridia;o__Clostridiales;f__Ruminococcaceae;g__;s__
OTU_264	0	2	0	0	0	0	0	0	2	0	0	1	0	0	2	2	k__Bacteria;p__Firmicutes;c__Clostridia;o__Clostridiales;f__Lachnospiraceae
OTU_265	0	0	0	2	0	0	0	1	2	0	0	0	0	0	0	6	k__Bacteria;p__Firmicutes;c__Clostridia;o__Clostridiales;f__Ruminococcaceae
OTU_266	2	5	2	5	0	0	1	1	6	12	2	2	3	0	1	3	k__Bacteria;p__Firmicutes;c__Clostridia;o__Clostridiales
OTU_267	3	0	0	3	1	0	2	0	4	5	1	3	0	0	5	0	k__Bacteria;p__Firmicutes;c__Clostridia;o__Clostridiales;f__unidentified_Clostridiales;g__unidentified_Clostridiales
OTU_268	3	1	6	80	5	0	53	4	0	0	0	0	0	0	0	0	k__Bacteria;p__Firmicutes;c__Erysipelotrichia;o__Erysipelotrichales;f__Erysipelotrichaceae;g__Candidatus_Stoquefichus;s__
OTU_269	0	0	3	1	0	0	0	0	2	0	0	0	26	0	0	18	k__Bacteria;p__Firmicutes;c__Clostridia;o__Clostridiales;f__Lachnospiraceae;g__unidentified_Lachnospiraceae;s__[Ruminococcus]_torques
OTU_270	0	0	0	2	0	0	0	0	0	0	0	7	0	0	0	0	k__Bacteria;p__Firmicutes;c__Negativicutes;o__Selenomonadales;f__Veillonellaceae;g__;s__
OTU_271	0	0	0	0	0	1	0	0	0	1	0	0	141	0	0	0	k__Bacteria;p__Firmicutes;c__Clostridia;o__Clostridiales;f__Peptostreptococcaceae;g__Intestinibacter;s__
OTU_272	3	0	7	4	0	0	0	0	37	97	3	2	0	0	0	4	k__Bacteria;p__Firmicutes;c__Clostridia;o__Clostridiales;f__Lachnospiraceae
OTU_273	0	0	1	2	2	0	6	0	0	1	0	3	3	0	0	0	k__Bacteria;p__Firmicutes;c__Clostridia;o__Clostridiales;f__Lachnospiraceae
OTU_274	1	1	2	0	3	2	2	2	7	3	4	1	4	1	9	1	k__Bacteria;p__Firmicutes;c__Bacilli;o__Lactobacillales;f__Streptococcaceae;g__Streptococcus
OTU_275	6	2	0	0	0	0	0	0	15	5	0	3	0	2	0	32	k__Bacteria;p__Bacteroidetes;c__Bacteroidia;o__Bacteroidales;f__Rikenellaceae;g__Alistipes;s__
OTU_276	0	0	0	0	0	0	0	0	35	11	1	2	0	0	0	5	k__Bacteria;p__Firmicutes;c__Clostridia;o__Clostridiales;f__Lachnospiraceae;g__;s__
OTU_277	0	0	2	0	0	0	0	0	0	0	0	2	148	0	0	0	k__Bacteria;p__Firmicutes;c__Clostridia;o__Clostridiales;f__Lachnospiraceae;g__unidentified_Lachnospiraceae;s__[Eubacterium]_hallii
OTU_278	3	2	5	1	4	0	0	3	2	0	0	0	0	11	0	15	k__Bacteria;p__Bacteroidetes;c__Bacteroidia;o__Bacteroidales;f__Muribaculaceae;g__;s__
OTU_279	3	2	2	0	3	7	0	1	9	15	0	1	4	3	37	11	k__Bacteria;p__Firmicutes;c__Clostridia;o__Clostridiales
OTU_280	0	0	0	0	0	0	0	3	0	0	0	1	120	0	0	0	k__Bacteria;p__Firmicutes;c__Clostridia;o__Clostridiales;f__Ruminococcaceae;g__unidentified_Ruminococcaceae;s__Ruminococcus_bromii
OTU_281	0	0	0	20	0	0	0	0	0	0	0	11	0	0	0	0	k__Bacteria;p__Bacteroidetes;c__Bacteroidia;o__Bacteroidales
OTU_282	2	0	2	2	2	1	1	3	7	4	0	2	3	0	2	3	k__Bacteria;p__Firmicutes;c__Clostridia;o__Clostridiales
OTU_283	3	1	12	10	1	1	17	1	6	15	2	4	0	0	0	9	k__Bacteria;p__Firmicutes;c__Clostridia;o__Clostridiales;f__Ruminococcaceae;g__Oscillibacter;s__
OTU_284	0	1	0	0	1	0	2	0	2	2	0	0	3	0	9	3	k__Bacteria;p__Firmicutes;c__Clostridia;o__Clostridiales;f__Ruminococcaceae;g__Harryflintia;s__
OTU_285	7	4	8	4	4	3	0	0	74	30	7	4	7	0	8	11	k__Bacteria;p__Firmicutes;c__Clostridia;o__Clostridiales;f__Ruminococcaceae;g__unidentified_Ruminococcaceae
OTU_286	0	0	0	0	0	0	0	0	0	1	0	0	0	0	0	1	k__Bacteria;p__Firmicutes;c__Clostridia;o__Clostridiales;f__Lachnospiraceae
OTU_287	0	0	3	1	1	1	1	0	2	6	3	0	0	0	0	4	k__Bacteria;p__Firmicutes;c__Clostridia;o__Clostridiales;f__unidentified_Clostridiales
OTU_288	0	2	0	0	2	0	0	0	0	0	0	1	0	0	0	0	k__Bacteria;p__unidentified_Bacteria;c__unidentified_Bacteria;o__Campylobacterales;f__Helicobacteraceae;g__Helicobacter
OTU_289	0	0	0	0	2	0	0	1	4	14	1	3	2	1	7	4	k__Bacteria;p__Firmicutes;c__Clostridia;o__Clostridiales;f__Ruminococcaceae
OTU_290	14	15	144	30	9	9	201	17	61	38	10	9	0	3	4	130	k__Bacteria;p__Firmicutes;c__Clostridia;o__Clostridiales;f__Lachnospiraceae;g__unidentified_Lachnospiraceae
OTU_291	0	0	3	0	0	0	0	2	0	0	2	0	41	0	0	2	k__Bacteria;p__Bacteroidetes;c__Bacteroidia;o__Bacteroidales;f__Bacteroidaceae;g__Bacteroides;s__Bacteroides_fragilis
OTU_292	0	0	0	2	0	0	0	0	0	1	1	3	48	0	2	0	k__Bacteria;p__Firmicutes;c__Clostridia;o__Clostridiales;f__Lachnospiraceae;g__Fusicatenibacter;s__
OTU_293	0	0	0	1	0	0	0	0	0	0	0	4	0	0	0	2	k__Bacteria;p__Firmicutes;c__Clostridia;o__Clostridiales;f__Lachnospiraceae;g__Moryella;s__bacterium_YAD2002
OTU_294	0	0	0	11	0	0	0	0	0	0	0	4	0	0	0	2	k__Bacteria;p__Bacteroidetes;c__Bacteroidia;o__Bacteroidales;f__Prevotellaceae;g__;s__
OTU_295	0	0	2	0	0	0	0	0	0	1	0	0	8	2	5	1	k__Bacteria;p__Proteobacteria;c__Gammaproteobacteria;o__Enterobacteriales;f__Enterobacteriaceae;g__Klebsiella;s__Klebsiella_pneumoniae
OTU_296	0	3	2	7	2	0	1	0	6	29	0	3	2	0	4	4	k__Bacteria;p__Firmicutes;c__Clostridia;o__Clostridiales;f__Lachnospiraceae
OTU_297	0	0	1	2	0	0	0	4	4	0	1	4	0	0	1	7	k__Bacteria;p__Firmicutes;c__Clostridia;o__Clostridiales
OTU_298	0	1	4	0	0	0	0	0	0	5	3	0	0	0	0	3	k__Bacteria;p__Firmicutes;c__Clostridia;o__Clostridiales;f__Lachnospiraceae
OTU_299	1	0	0	2	3	0	0	0	3	1	0	0	0	0	1	5	k__Bacteria;p__Tenericutes;c__Mollicutes;o__;f__;g__;s__
OTU_300	2	0	0	0	0	0	0	1	2	1	0	0	28	9	50	0	k__Bacteria;p__Firmicutes;c__Bacilli;o__Lactobacillales;f__Streptococcaceae;g__Lactococcus
OTU_301	4	9	8	3	5	0	2	1	3	0	0	0	0	0	0	4	k__Bacteria;p__Firmicutes;c__Clostridia;o__Clostridiales;f__Ruminococcaceae;g__unidentified_Ruminococcaceae
OTU_302	1	1	1	3	0	0	3	0	0	5	0	0	2	0	0	4	k__Bacteria;p__Firmicutes;c__Clostridia;o__Clostridiales;f__Ruminococcaceae
OTU_303	0	0	27	1	0	0	6	0	1	0	2	0	0	0	1	3	k__Bacteria;p__Firmicutes;c__Clostridia;o__Clostridiales;f__Lachnospiraceae
OTU_304	0	0	0	6	0	0	0	0	0	0	0	7	0	0	0	3	k__Bacteria;p__Firmicutes;c__Clostridia;o__Clostridiales;f__Lachnospiraceae;g__Oribacterium;s__
OTU_305	0	0	0	3	0	0	0	0	1	0	0	7	0	0	0	1	k__Bacteria;p__Firmicutes;c__Clostridia;o__Clostridiales;f__Lachnospiraceae;g__Moryella;s__
OTU_306	0	0	0	0	0	0	3	1	0	2	2	2	0	0	0	3	k__Bacteria;p__Firmicutes;c__Clostridia;o__Clostridiales;f__Ruminococcaceae
OTU_307	0	0	0	0	0	0	0	0	0	0	0	0	0	0	1	0	k__Bacteria;p__Bacteroidetes;c__Bacteroidia;o__Bacteroidales;f__Bacteroidaceae;g__Bacteroides;s__Bacteroides_coprocola
OTU_308	2	0	0	0	0	2	0	0	0	0	0	3	0	0	3	0	k__Bacteria;p__Proteobacteria;c__Alphaproteobacteria;o__Caulobacterales;f__Caulobacteraceae;g__Brevundimonas;s__Brevundimonas_vesicularis
OTU_309	2	0	1	6	3	5	0	1	39	28	2	3	3	1	15	26	k__Bacteria;p__Firmicutes;c__Clostridia;o__Clostridiales;f__Ruminococcaceae;g__unidentified_Ruminococcaceae
OTU_310	0	0	1	0	0	0	0	0	0	2	0	0	9	1	0	0	k__Bacteria;p__Bacteroidetes;c__Bacteroidia;o__Bacteroidales;f__Rikenellaceae;g__Alistipes;s__
OTU_311	0	0	0	0	0	0	0	4	2	2	2	1	1	0	0	3	k__Bacteria;p__Proteobacteria;c__Gammaproteobacteria;o__Oceanospirillales;f__Halomonadaceae;g__Halomonas
OTU_312	0	0	0	0	0	0	0	2	3	0	0	0	2	0	1	1	k__Bacteria;p__Firmicutes;c__Clostridia;o__Clostridiales;f__Lachnospiraceae
OTU_313	0	1	7	4	2	0	0	0	2	7	0	4	0	0	0	7	k__Bacteria;p__Firmicutes;c__Clostridia;o__Clostridiales;f__Ruminococcaceae;g__unidentified_Ruminococcaceae;s__Clostridiales_bacterium_canine_oral_taxon_123
OTU_314	0	0	0	2	1	0	0	0	1	4	0	2	5	0	0	1	k__Bacteria;p__Firmicutes;c__Clostridia;o__Clostridiales
OTU_315	2	0	0	17	4	0	17	0	1	0	0	17	0	0	18	1	k__Bacteria;p__Melainabacteria
OTU_316	1	0	3	0	0	0	1	1	2	5	0	4	3	0	5	3	k__Bacteria;p__Proteobacteria;c__Gammaproteobacteria;o__Enterobacteriales;f__Enterobacteriaceae;g__Serratia
OTU_317	0	0	0	1	0	0	0	0	0	0	0	6	0	0	0	1	k__Bacteria;p__Firmicutes;c__Clostridia;o__Clostridiales;f__Lachnospiraceae;g__unidentified_Lachnospiraceae;s__bacterium_AD3010
OTU_318	0	0	0	3	3	0	0	1	0	0	2	0	59	0	1	0	k__Bacteria;p__Firmicutes;c__Clostridia;o__Clostridiales;f__Lachnospiraceae;g__Lachnospira;s__
OTU_320	0	2	0	0	0	0	0	0	0	0	0	0	0	0	0	0	k__Bacteria;p__Bacteroidetes;c__Bacteroidia;o__Bacteroidales;f__Bacteroidaceae;g__Bacteroides;s__Bacteroides_coprophilus
OTU_321	0	4	0	4	2	0	0	2	6	3	0	0	1	0	0	1	k__Bacteria;p__Firmicutes;c__Clostridia;o__Clostridiales;f__Christensenellaceae;g__;s__
OTU_322	0	0	0	3	0	0	0	1	1	9	1	2	1	0	0	1	k__Bacteria;p__Firmicutes;c__Clostridia;o__Clostridiales;f__Ruminococcaceae
OTU_323	0	2	27	2	0	3	11	1	4	15	5	4	2	0	0	10	k__Bacteria;p__Firmicutes;c__Clostridia;o__Clostridiales;f__Lachnospiraceae;g__;s__
OTU_324	0	0	0	8	0	0	0	0	0	0	0	6	0	0	0	2	k__Bacteria;p__Firmicutes;c__Negativicutes;o__Selenomonadales;f__Veillonellaceae
OTU_325	1	1	0	0	0	0	0	1	0	3	3	0	0	0	0	3	k__Bacteria;p__Firmicutes;c__Clostridia;o__Clostridiales;f__Ruminococcaceae;g__Negativibacillus;s__
OTU_326	2	1	4	4	2	1	0	0	10	3	1	0	4	0	5	5	k__Bacteria;p__Firmicutes;c__Clostridia;o__Clostridiales;f__Ruminococcaceae
OTU_327	0	0	0	22	0	0	0	0	0	0	1	7	0	0	0	2	k__Bacteria;p__Bacteroidetes;c__Bacteroidia;o__Bacteroidales;f__Prevotellaceae;g__;s__
OTU_328	6	8	251	112	9	6	34	8	58	304	26	27	2	0	16	33	k__Bacteria;p__Firmicutes;c__Clostridia;o__Clostridiales;f__Lachnospiraceae
OTU_330	0	0	0	2	0	0	0	0	0	2	0	1	0	0	0	0	k__Bacteria;p__Firmicutes;c__Clostridia;o__Clostridiales;f__Lachnospiraceae
OTU_331	0	0	3	0	0	0	0	0	0	0	0	0	2	0	0	0	k__Bacteria;p__Firmicutes;c__Clostridia;o__Clostridiales;f__Ruminococcaceae;g__;s__
OTU_332	0	0	0	0	0	0	1	0	0	5	0	0	0	0	0	1	k__Bacteria;p__Firmicutes;c__Clostridia;o__Clostridiales;f__Lachnospiraceae
OTU_333	0	0	11	1	0	0	0	1	3	79	1	0	0	0	0	0	k__Bacteria;p__Firmicutes;c__Clostridia;o__Clostridiales;f__Lachnospiraceae
OTU_334	7	0	0	0	3	0	0	0	65	15	5	2	0	0	1	3	k__Bacteria;p__Bacteroidetes;c__Bacteroidia;o__Bacteroidales;f__Rikenellaceae;g__Rikenella;s__
OTU_335	0	0	0	4	0	0	0	0	1	0	0	4	0	0	0	0	k__Bacteria;p__Firmicutes;c__Negativicutes;o__Selenomonadales;f__Acidaminococcaceae;g__Succiniclasticum;s__
OTU_337	0	3	1	2	2	0	1	1	5	1	0	3	0	0	0	0	k__Bacteria;p__Firmicutes;c__Clostridia;o__Clostridiales;f__Ruminococcaceae
OTU_338	1	1	2	22	3	1	12	4	0	4	0	1	0	0	0	0	k__Bacteria;p__Bacteroidetes;c__Bacteroidia;o__Bacteroidales;f__Muribaculaceae;g__;s__
OTU_339	0	1	0	3	1	0	0	1	2	2	0	2	0	0	0	0	k__Bacteria;p__Firmicutes;c__Clostridia;o__Clostridiales;f__Ruminococcaceae
OTU_342	0	0	4	1	0	0	0	0	1	4	2	8	0	0	2	8	k__Bacteria;p__Firmicutes;c__Clostridia;o__Clostridiales;f__Lachnospiraceae;g__;s__
OTU_343	0	0	0	0	0	0	0	4	2	0	0	0	0	0	0	0	k__Bacteria;p__Firmicutes;c__Clostridia;o__Clostridiales;f__Ruminococcaceae;g__;s__
OTU_344	0	0	0	8	0	0	0	0	0	0	0	4	0	0	0	0	k__Bacteria;p__Actinobacteria;c__Coriobacteriia;o__Coriobacteriales;f__Atopobiaceae;g__Olsenella;s__Olsenella_umbonata
OTU_345	0	0	3	0	0	0	0	0	0	0	0	0	17	0	0	0	k__Bacteria;p__Firmicutes;c__Erysipelotrichia;o__Erysipelotrichales;f__Erysipelotrichaceae;g__unidentified_Erysipelotrichaceae;s__bacterium_LF-3
OTU_346	1	0	0	0	1	0	2	0	8	6	0	2	0	0	3	2	k__Bacteria;p__Firmicutes;c__Clostridia;o__Clostridiales
OTU_347	0	0	0	6	0	0	0	0	0	0	0	4	0	0	0	2	k__Bacteria;p__Firmicutes;c__Clostridia;o__Clostridiales;f__Ruminococcaceae;g__unidentified_Ruminococcaceae
OTU_348	1	0	0	0	2	0	0	0	35	0	0	0	0	0	0	1	k__Bacteria;p__Melainabacteria;c__;o__;f__;g__;s__
OTU_349	2	2	15	0	0	0	0	0	2	2	1	0	0	2	0	2	k__Bacteria;p__Firmicutes;c__Clostridia;o__Clostridiales;f__Lachnospiraceae;g__;s__
OTU_350	2	0	0	0	0	0	0	0	1	0	0	0	0	0	0	35	k__Bacteria;p__Firmicutes;c__Erysipelotrichia;o__Erysipelotrichales;f__Erysipelotrichaceae;g__Erysipelatoclostridium;s__Erysipelatoclostridium_ramosum
OTU_351	0	0	0	0	0	1	0	0	0	1	0	0	2	0	0	0	k__Bacteria;p__Firmicutes;c__Bacilli;o__Lactobacillales;f__Carnobacteriaceae;g__Atopostipes;s__
OTU_352	0	0	0	7	0	0	0	0	0	0	0	4	0	0	0	3	k__Bacteria;p__Bacteroidetes;c__Bacteroidia;o__Bacteroidales;f__Prevotellaceae;g__unidentified_Prevotellaceae;s__bacterium_P3
OTU_353	0	2	6	8	3	0	0	0	10	2	0	2	3	0	6	8	k__Bacteria;p__Firmicutes;c__Clostridia;o__Clostridiales;f__Ruminococcaceae;g__unidentified_Ruminococcaceae
OTU_354	0	1	35	6	1	0	0	1	1	2	0	0	3	0	0	1	k__Bacteria;p__Firmicutes;c__Clostridia;o__Clostridiales;f__Lachnospiraceae;g__Roseburia;s__
OTU_355	0	0	0	0	1	0	0	1	0	0	0	0	101	0	0	0	k__Bacteria;p__Firmicutes;c__Clostridia;o__Clostridiales;f__Lachnospiraceae;g__Anaerostipes;s__
OTU_356	0	0	0	5	0	0	0	0	0	0	0	6	0	0	0	0	k__Bacteria;p__Firmicutes;c__Clostridia;o__Clostridiales;f__unidentified_Clostridiales
OTU_357	1	0	3	10	2	1	27	1	7	2	0	0	0	0	0	0	k__Bacteria;p__Proteobacteria;c__Deltaproteobacteria;o__Desulfovibrionales;f__Desulfovibrionaceae;g__;s__
OTU_359	0	0	0	2	0	0	0	0	0	0	0	2	0	0	0	2	k__Bacteria;p__Firmicutes;c__Negativicutes;o__Selenomonadales;f__Veillonellaceae;g__Schwartzia;s__
OTU_360	0	1	8	5	0	0	3	2	2	4	1	1	0	0	0	0	k__Bacteria;p__Firmicutes;c__Clostridia;o__Clostridiales;f__Lachnospiraceae
OTU_361	4	0	0	0	0	0	0	0	2	2	0	2	0	0	0	5	k__Bacteria;p__Firmicutes;c__Clostridia;o__Clostridiales;f__Lachnospiraceae;g__unidentified_Lachnospiraceae;s__[Clostridium]_colinum
OTU_362	1	0	3	2	0	0	1	0	1	0	2	0	0	0	0	0	k__Bacteria;p__Firmicutes;c__Clostridia;o__Clostridiales;f__Lachnospiraceae;g__Roseburia;s__
OTU_364	0	0	0	0	0	0	0	0	0	4	0	0	0	0	0	2	k__Bacteria;p__Firmicutes;c__Clostridia;o__Clostridiales;f__Lachnospiraceae;g__;s__
OTU_365	0	0	0	8	0	0	0	0	0	0	0	8	0	0	0	2	k__Bacteria;p__Firmicutes;c__Negativicutes;o__Selenomonadales;f__Veillonellaceae;g__;s__
OTU_366	0	0	0	2	0	0	0	0	0	0	0	8	0	0	0	2	k__Bacteria;p__Actinobacteria;c__Coriobacteriia;o__Coriobacteriales;f__Atopobiaceae;g__Olsenella;s__
OTU_367	1	0	4	3	5	3	3	2	0	0	0	0	2	0	0	0	k__Bacteria;p__Bacteroidetes;c__Bacteroidia;o__Bacteroidales;f__Marinifilaceae;g__Butyricimonas
OTU_368	0	0	0	0	0	0	1	0	1	0	0	0	5	0	0	0	k__Bacteria;p__Firmicutes;c__Clostridia;o__Clostridiales;f__Lachnospiraceae;g__;s__
OTU_369	0	0	0	0	0	0	0	0	0	0	0	0	0	0	0	0	k__Bacteria;p__Firmicutes;c__Clostridia;o__Clostridiales;f__Lachnospiraceae
OTU_370	0	0	0	0	0	0	0	0	0	0	0	3	0	0	0	0	k__Bacteria;p__Firmicutes;c__Negativicutes;o__Selenomonadales;f__Veillonellaceae
OTU_371	0	0	0	0	1	0	0	0	0	2	2	0	3	0	1	0	k__Bacteria;p__Firmicutes;c__Clostridia;o__Clostridiales;f__Peptococcaceae;g__;s__
OTU_372	0	0	0	0	0	0	0	2	0	2	0	0	2	0	0	0	k__Bacteria;p__Firmicutes;c__Clostridia;o__Clostridiales;f__Ruminococcaceae;g__unidentified_Ruminococcaceae;s__Ruminococcaceae_bacterium
OTU_373	0	0	0	0	0	0	0	0	0	0	0	0	1	0	0	0	k__Bacteria;p__Bacteroidetes;c__Bacteroidia;o__Bacteroidales;f__Marinifilaceae;g__Odoribacter;s__
OTU_374	0	0	0	0	1	0	0	0	0	0	1	2	0	0	3	0	k__Bacteria;p__Firmicutes;c__Clostridia;o__Clostridiales;f__Ruminococcaceae;g__Anaerotruncus;s__
OTU_375	3	2	0	1	1	0	0	0	3	2	0	1	1	0	0	3	k__Bacteria;p__Bacteroidetes;c__Bacteroidia;o__Bacteroidales;f__Rikenellaceae;g__Alistipes;s__Alistipes_indistinctus
OTU_376	0	0	1	0	0	0	1	0	2	3	0	0	0	0	0	4	k__Bacteria;p__Firmicutes;c__Clostridia;o__Clostridiales;f__Ruminococcaceae
OTU_377	7	0	0	1	2	0	0	0	0	0	2	0	104	0	3	0	k__Bacteria;p__Proteobacteria;c__Gammaproteobacteria;o__unidentified_Gammaproteobacteria;f__Burkholderiaceae;g__Parasutterella;s__
OTU_378	3	12	2	44	2	0	0	1	1	2	1	0	0	0	0	1	k__Bacteria;p__Firmicutes;c__Clostridia;o__Clostridiales;f__Lachnospiraceae;g__;s__
OTU_379	1	0	3	2	1	0	1	0	0	4	0	1	0	0	1	0	k__Bacteria;p__Firmicutes;c__Clostridia;o__Clostridiales;f__Peptococcaceae;g__Peptococcus;s__
OTU_380	0	0	0	0	0	1	0	0	4	2	3	1	0	0	0	0	k__Bacteria;p__Actinobacteria;c__unidentified_Actinobacteria;o__Corynebacteriales;f__Dietziaceae;g__Dietzia
OTU_381	0	0	0	7	0	0	0	0	0	0	0	2	0	0	0	0	k__Bacteria;p__Bacteroidetes;c__Bacteroidia;o__Bacteroidales;f__Prevotellaceae;g__;s__
OTU_382	0	1	0	0	1	0	1	2	2	5	0	1	0	0	0	3	k__Bacteria;p__Firmicutes;c__Clostridia;o__Clostridiales;f__Ruminococcaceae
OTU_383	0	0	0	0	0	0	0	0	0	0	0	0	1	0	0	0	k__Bacteria;p__Firmicutes;c__Bacilli;o__Lactobacillales;f__Lactobacillaceae;g__Pediococcus;s__Pediococcus_acidilactici
OTU_384	6	6	10	3	9	3	0	7	1	0	1	1	0	0	0	0	k__Bacteria;p__Firmicutes;c__Erysipelotrichia;o__Erysipelotrichales;f__Erysipelotrichaceae;g__;s__
OTU_385	0	0	2	0	2	0	0	1	0	0	0	0	5	1	6	2	k__Bacteria;p__Proteobacteria;c__Gammaproteobacteria;o__unidentified_Gammaproteobacteria;f__Burkholderiaceae;g__Alcaligenes;s__Alcaligenes_faecalis
OTU_386	0	0	0	0	0	0	0	0	0	0	0	2	0	0	0	0	k__Bacteria;p__Firmicutes;c__Clostridia;o__Clostridiales;f__Lachnospiraceae
OTU_387	0	2	0	3	0	4	0	0	8	2	0	0	4	0	0	2	k__Bacteria;p__Tenericutes;c__Mollicutes;o__;f__;g__;s__
OTU_388	0	0	0	3	0	0	0	0	0	0	0	3	0	0	0	0	k__Bacteria;p__Bacteroidetes;c__Bacteroidia;o__Bacteroidales;f__Prevotellaceae;g__unidentified_Prevotellaceae;s__Prevotella_ruminicola
OTU_389	1	0	1	0	0	0	0	0	1	1	0	1	0	0	0	0	k__Bacteria;p__Firmicutes;c__Clostridia;o__Clostridiales;f__Ruminococcaceae;g__Butyricicoccus;s__
OTU_390	0	0	0	0	0	0	0	0	0	0	0	1	0	0	0	0	k__Bacteria;p__Firmicutes;c__Erysipelotrichia;o__Erysipelotrichales;f__Erysipelotrichaceae
OTU_391	0	0	0	0	0	0	0	0	0	3	0	0	0	0	0	0	k__Bacteria;p__Firmicutes;c__Clostridia;o__Clostridiales;f__Lachnospiraceae;g__;s__
OTU_392	0	0	0	2	1	1	0	0	1	0	0	0	0	0	2	2	k__Bacteria;p__Firmicutes;c__Clostridia;o__Clostridiales;f__Ruminococcaceae;g__unidentified_Ruminococcaceae
OTU_393	0	0	1	0	0	0	0	0	4	0	0	0	0	0	0	0	k__Bacteria;p__Tenericutes;c__Mollicutes;o__;f__;g__;s__
OTU_394	2	7	3	6	5	14	4	9	3	11	6	7	4	2	1	2	k__Bacteria;p__Bacteroidetes;c__Bacteroidia;o__Bacteroidales;f__Marinifilaceae;g__Butyricimonas;s__
OTU_395	0	0	0	0	0	0	0	0	0	0	0	1	0	0	0	0	k__Bacteria;p__Proteobacteria;c__Alphaproteobacteria;o__Rickettsiales;f__;g__;s__
OTU_396	0	1	0	4	0	1	0	0	3	2	0	0	0	0	0	0	k__Bacteria;p__Firmicutes;c__Clostridia;o__Clostridiales;f__Ruminococcaceae
OTU_397	0	0	0	0	0	0	0	0	0	5	0	0	0	0	0	0	k__Bacteria;p__Proteobacteria;c__Deltaproteobacteria;o__Desulfovibrionales;f__Desulfovibrionaceae;g__;s__
OTU_398	3	1	0	0	0	0	1	0	0	2	1	0	0	0	4	1	k__Bacteria;p__Firmicutes;c__Clostridia;o__Clostridiales;f__unidentified_Clostridiales;g__unidentified_Clostridiales
OTU_399	2	0	0	2	0	0	0	0	2	0	0	2	0	0	1	3	k__Bacteria;p__Firmicutes;c__Clostridia;o__Clostridiales
OTU_400	0	0	0	5	0	0	0	0	0	0	0	0	0	0	0	1	k__Bacteria;p__Bacteroidetes;c__Bacteroidia;o__Bacteroidales;f__Prevotellaceae;g__;s__
OTU_401	0	0	0	0	0	0	0	0	0	3	0	2	0	0	2	1	k__Bacteria;p__Firmicutes;c__Clostridia;o__Clostridiales;f__Lachnospiraceae
OTU_402	0	0	0	0	0	0	0	0	2	6	1	0	0	0	0	0	k__Bacteria;p__Firmicutes;c__Clostridia;o__Clostridiales;f__Ruminococcaceae;g__Candidatus_Soleaferrea;s__Bittarella_massiliensis
OTU_403	0	0	0	4	0	0	0	0	0	0	0	2	0	0	0	0	k__Bacteria;p__Bacteroidetes;c__Bacteroidia;o__Bacteroidales;f__Prevotellaceae;g__;s__
OTU_404	1	0	2	1	2	2	0	0	0	2	0	2	20	0	7	0	k__Bacteria;p__Firmicutes;c__Bacilli;o__Lactobacillales;f__Streptococcaceae;g__Streptococcus
OTU_405	0	0	0	2	0	0	0	0	0	0	0	2	0	0	0	0	k__Bacteria;p__Firmicutes;c__Clostridia;o__Clostridiales;f__Lachnospiraceae;g__unidentified_Lachnospiraceae;s__[Clostridium]_aminophilum
OTU_406	0	0	0	3	0	0	0	0	0	0	0	6	0	0	0	2	k__Bacteria;p__Proteobacteria;c__Deltaproteobacteria;o__Desulfovibrionales;f__Desulfovibrionaceae;g__Desulfovibrio
OTU_407	0	3	0	0	3	0	3	3	2	0	2	0	15	2	0	0	k__Bacteria;p__Bacteroidetes;c__Bacteroidia;o__Bacteroidales;f__Bacteroidaceae;g__Bacteroides
OTU_408	0	0	0	0	1	0	0	0	0	2	0	0	0	0	0	0	k__Bacteria;p__Firmicutes;c__Clostridia;o__Clostridiales;f__Ruminococcaceae;g__Anaerotruncus
OTU_409	1	0	2	0	0	0	0	0	3	13	3	0	0	1	0	2	k__Bacteria;p__Firmicutes;c__Clostridia;o__Clostridiales;f__Ruminococcaceae;g__unidentified_Ruminococcaceae
OTU_410	0	0	1	0	0	0	0	0	0	0	0	0	3	0	0	4	k__Bacteria;p__Firmicutes;c__Clostridia;o__Clostridiales
OTU_411	0	0	0	0	3	0	0	0	0	4	2	0	0	0	0	0	k__Bacteria;p__Firmicutes;c__Clostridia;o__Clostridiales;f__Ruminococcaceae;g__unidentified_Ruminococcaceae;s__Clostridium_sp_YIT_12070
OTU_412	0	0	0	7	0	0	0	0	0	0	0	0	0	0	0	0	k__Bacteria;p__Bacteroidetes;c__Bacteroidia;o__Bacteroidales;f__Prevotellaceae;g__unidentified_Prevotellaceae;s__bacterium_MC2010
OTU_413	0	0	0	0	0	0	0	0	0	0	0	0	1	0	0	0	k__Bacteria;p__Firmicutes;c__Clostridia;o__Clostridiales;f__Ruminococcaceae;g__;s__
OTU_414	0	2	0	2	3	0	1	1	1	0	2	2	0	0	1	0	k__Bacteria;p__Firmicutes;c__Clostridia;o__Clostridiales;f__Ruminococcaceae;g__;s__
OTU_415	3	0	1	0	0	0	0	0	23	0	3	0	0	0	10	9	k__Bacteria;p__Tenericutes;c__Mollicutes;o__;f__;g__;s__
OTU_416	0	0	0	2	0	0	0	0	2	1	0	0	0	0	17	1	k__Bacteria;p__Firmicutes;c__Erysipelotrichia;o__Erysipelotrichales;f__Erysipelotrichaceae
OTU_417	0	0	0	0	0	0	0	0	1	0	0	0	4	0	0	0	k__Bacteria;p__Firmicutes;c__Clostridia;o__Clostridiales;f__Lachnospiraceae;g__;s__
OTU_418	1	2	4	3	1	1	0	1	0	3	2	0	1	0	0	0	k__Bacteria;p__Firmicutes;c__Clostridia;o__Clostridiales;f__Christensenellaceae;g__;s__
OTU_419	0	0	0	3	0	0	0	0	0	0	0	2	0	0	0	1	k__Bacteria;p__Bacteroidetes;c__Bacteroidia;o__Bacteroidales;f__Muribaculaceae;g__;s__
OTU_420	0	0	0	1	0	0	0	0	0	2	0	0	0	0	0	0	k__Bacteria;p__Firmicutes;c__Clostridia;o__Clostridiales;f__Ruminococcaceae;g__Anaerotruncus;s__
OTU_421	1	3	4	20	5	1	0	1	6	1	0	3	0	0	0	0	k__Bacteria;p__Firmicutes;c__Clostridia;o__Clostridiales;f__Lachnospiraceae;g__unidentified_Lachnospiraceae;s__Clostridium_sp_ASF356
OTU_422	1	0	0	2	0	0	0	0	2	4	1	2	0	0	0	0	k__Bacteria;p__Firmicutes;c__Clostridia;o__Clostridiales;f__Ruminococcaceae;g__Ruminiclostridium;s__
OTU_423	2	0	1	0	1	0	2	2	2	5	0	1	2	0	0	0	k__Bacteria;p__Firmicutes;c__Clostridia;o__Clostridiales;f__Eubacteriaceae;g__Anaerofustis;s__Anaerofustis_stercorihominis
OTU_424	0	0	0	0	0	0	0	0	0	0	0	5	0	0	0	0	k__Bacteria;p__Firmicutes;c__Clostridia;o__Clostridiales;f__Lachnospiraceae;g__Syntrophococcus;s__
OTU_425	0	0	5	3	0	0	0	0	5	10	5	0	0	0	0	3	k__Bacteria;p__Firmicutes;c__Clostridia;o__Clostridiales;f__Lachnospiraceae
OTU_426	0	0	0	0	0	0	0	0	0	0	0	2	0	0	0	2	k__Bacteria;p__Firmicutes;c__Negativicutes;o__Selenomonadales;f__Veillonellaceae;g__Quinella;s__
OTU_427	0	0	0	4	1	0	0	0	0	0	0	3	0	0	0	1	k__Bacteria;p__Bacteroidetes;c__Bacteroidia;o__Bacteroidales;f__Prevotellaceae;g__;s__
OTU_428	0	0	0	3	0	0	0	0	0	0	0	0	0	0	0	0	k__Bacteria;p__Bacteroidetes;c__Bacteroidia;o__Bacteroidales;f__Prevotellaceae;g__;s__
OTU_429	1	0	0	0	1	2	0	0	0	0	0	0	1	0	0	0	k__Bacteria;p__Firmicutes;c__Bacilli;o__Lactobacillales;f__Carnobacteriaceae;g__Atopostipes;s__
OTU_430	0	0	2	0	0	0	0	0	0	0	0	1	0	0	2	0	k__Bacteria;p__Fusobacteria;c__Fusobacteriia;o__Fusobacteriales;f__Fusobacteriaceae;g__Fusobacterium
OTU_431	0	0	0	5	0	0	0	0	0	0	0	1	0	0	0	1	k__Bacteria;p__Actinobacteria;c__Coriobacteriia;o__Coriobacteriales;f__Atopobiaceae;g__Olsenella
OTU_432	0	0	0	0	0	0	0	0	0	0	0	1	0	0	0	0	k__Bacteria;p__Firmicutes;c__Clostridia;o__Clostridiales;f__Lachnospiraceae;g__Oribacterium;s__
OTU_434	0	0	0	0	1	0	3	1	0	0	0	2	0	0	0	0	k__Bacteria;p__Firmicutes;c__Clostridia;o__Clostridiales;f__Ruminococcaceae;g__unidentified_Ruminococcaceae;s__Ruminococcaceae_bacterium
OTU_435	0	0	0	2	0	1	0	0	0	6	0	0	0	0	0	0	k__Bacteria;p__Firmicutes;c__Clostridia;o__Clostridiales;f__unidentified_Clostridiales
OTU_436	0	0	0	0	0	0	0	1	0	1	0	2	0	1	0	0	k__Bacteria;p__Firmicutes;c__Clostridia;o__Clostridiales;f__unidentified_Clostridiales;g__unidentified_Clostridiales
OTU_437	0	0	0	0	0	0	0	0	0	0	0	1	0	0	0	2	k__Bacteria;p__Firmicutes;c__Clostridia;o__Clostridiales;f__Lachnospiraceae
OTU_438	0	0	0	0	0	0	0	0	0	0	0	0	6	0	0	0	k__Bacteria;p__Proteobacteria;c__Gammaproteobacteria;o__unidentified_Gammaproteobacteria;f__Burkholderiaceae;g__Sutterella;s__Sutterella_wadsworthensis
OTU_439	0	0	0	0	0	0	0	0	0	2	0	0	0	0	0	0	k__Bacteria;p__Bacteroidetes;c__Bacteroidia;o__Bacteroidales;f__Muribaculaceae;g__;s__
OTU_440	4	23	6	22	0	4	11	4	15	18	5	43	10	0	15	58	k__Bacteria;p__Firmicutes;c__Clostridia;o__Clostridiales;f__Lachnospiraceae;g__unidentified_Lachnospiraceae;s__Clostridiales_bacterium_CIEAF_020
OTU_441	0	0	0	0	0	0	0	0	90	0	0	0	0	0	0	0	k__Bacteria;p__Bacteroidetes;c__Bacteroidia;o__Bacteroidales;f__Prevotellaceae
OTU_442	0	1	0	0	0	0	1	1	1	2	0	0	10	0	0	0	k__Bacteria;p__Firmicutes;c__Clostridia;o__Clostridiales;f__Lachnospiraceae
OTU_443	3	0	1	8	0	2	3	1	0	2	4	2	0	0	3	9	k__Bacteria;p__Firmicutes;c__Clostridia;o__Clostridiales;f__Lachnospiraceae
OTU_444	0	0	0	0	0	0	0	0	0	0	0	0	19	0	0	0	k__Bacteria;p__Firmicutes;c__Clostridia;o__Clostridiales;f__Ruminococcaceae;g__Subdoligranulum;s__
OTU_445	0	2	1	0	0	0	1	1	2	0	0	3	6	0	1	3	k__Bacteria;p__Actinobacteria;c__unidentified_Actinobacteria;o__Bifidobacteriales;f__Bifidobacteriaceae;g__Bifidobacterium;s__Bifidobacterium_pseudocatenulatum
OTU_446	0	0	0	5	0	0	0	0	0	0	0	3	0	0	0	0	k__Bacteria;p__Bacteroidetes;c__Bacteroidia;o__Bacteroidales;f__Prevotellaceae
OTU_447	0	0	0	0	0	0	0	0	0	0	0	0	65	0	0	0	k__Bacteria;p__Firmicutes;c__Erysipelotrichia;o__Erysipelotrichales;f__Erysipelotrichaceae;g__Holdemanella;s__
OTU_448	0	0	0	0	0	0	0	0	0	0	0	1	0	0	0	0	k__Bacteria;p__Firmicutes;c__Bacilli;o__Lactobacillales;f__Aerococcaceae;g__Aerococcus;s__Aerococcus_viridans
OTU_449	0	0	0	0	0	0	0	0	0	1	0	3	0	0	0	1	k__Bacteria;p__Firmicutes;c__Clostridia;o__Clostridiales;f__Lachnospiraceae
OTU_450	0	0	0	2	0	0	0	0	0	0	0	6	0	0	0	2	k__Bacteria;p__Bacteroidetes;c__Bacteroidia;o__Bacteroidales;f__Rikenellaceae;g__;s__
OTU_451	0	2	0	0	0	0	0	0	1	0	2	0	0	0	2	3	k__Bacteria;p__Firmicutes;c__Clostridia;o__Clostridiales;f__unidentified_Clostridiales;g__unidentified_Clostridiales
OTU_452	0	0	0	0	0	0	0	0	1	3	0	0	0	0	0	0	k__Bacteria;p__Firmicutes;c__Clostridia;o__Clostridiales;f__Ruminococcaceae;g__Papillibacter;s__
OTU_454	0	0	0	0	0	0	0	0	1	0	0	0	0	0	0	0	k__Bacteria;p__Firmicutes;c__Erysipelotrichia;o__Erysipelotrichales;f__Erysipelotrichaceae;g__Erysipelatoclostridium;s__
OTU_455	0	0	0	2	1	1	1	0	0	0	0	0	0	0	4	1	k__Bacteria;p__Actinobacteria;c__unidentified_Actinobacteria;o__Corynebacteriales;f__Nocardiaceae;g__Rhodococcus;s__Rhodococcus_erythropolis
OTU_456	0	0	2	2	0	2	1	0	3	0	1	2	0	0	0	2	k__Bacteria;p__Bacteroidetes;c__Bacteroidia;o__Bacteroidales;f__Muribaculaceae;g__;s__
OTU_458	0	0	0	0	0	0	0	0	0	0	0	2	0	0	0	0	k__Bacteria;p__Firmicutes;c__Clostridia;o__Clostridiales;f__Lachnospiraceae
OTU_459	0	0	0	0	0	0	0	0	0	1	0	0	0	0	0	0	k__Bacteria;p__Proteobacteria;c__Alphaproteobacteria;o__Rhodospirillales;f__;g__;s__
OTU_460	0	0	0	0	0	0	0	0	0	0	0	0	0	0	0	1	k__Bacteria;p__Actinobacteria;c__unidentified_Actinobacteria;o__Micrococcales;f__Micrococcaceae;g__Kocuria;s__Kocuria_rosea
OTU_461	0	0	0	0	0	0	0	0	2	0	0	0	1	0	1	0	k__Bacteria;p__Firmicutes;c__Clostridia;o__Clostridiales;f__Lachnospiraceae;g__Roseburia;s__
OTU_462	0	2	0	0	0	0	0	0	2	0	3	2	5	0	6	0	k__Bacteria;p__Firmicutes;c__Clostridia;o__Clostridiales;f__Ruminococcaceae;g__Subdoligranulum;s__
OTU_463	0	0	0	4	0	0	0	0	0	0	0	1	0	0	0	1	k__Bacteria;p__Firmicutes;c__Erysipelotrichia;o__Erysipelotrichales;f__Erysipelotrichaceae
OTU_464	0	0	0	0	0	0	0	0	0	0	0	0	5	0	0	1	k__Bacteria;p__Proteobacteria;c__Gammaproteobacteria;o__Pasteurellales;f__Pasteurellaceae;g__Haemophilus;s__Haemophilus_parainfluenzae
OTU_465	0	0	0	1	0	0	0	0	2	1	0	0	0	0	3	0	k__Bacteria;p__Firmicutes;c__Clostridia;o__Clostridiales;f__Lachnospiraceae;g__unidentified_Lachnospiraceae
OTU_466	0	1	0	2	0	0	2	0	1	2	0	10	0	0	0	0	k__Bacteria;p__Firmicutes;c__Clostridia;o__Clostridiales
OTU_467	0	0	4	2	0	0	0	0	0	5	0	0	0	0	0	1	k__Bacteria;p__Firmicutes;c__Clostridia;o__Clostridiales;f__unidentified_Clostridiales
OTU_468	0	0	1	0	2	1	19	1	4	0	0	0	1	0	0	0	k__Bacteria;p__unidentified_Bacteria;c__unidentified_Bacteria;o__Campylobacterales;f__Helicobacteraceae;g__Helicobacter;s__Helicobacter_ganmani
OTU_469	0	0	0	1	0	0	0	0	0	0	3	0	0	0	0	0	k__Bacteria;p__Firmicutes;c__Clostridia;o__Clostridiales;f__Ruminococcaceae
OTU_470	0	0	0	0	0	0	0	0	0	1	0	0	0	0	0	0	k__Bacteria;p__Firmicutes;c__Clostridia;o__Clostridiales;f__Ruminococcaceae
OTU_471	0	0	0	0	0	0	0	0	1	2	0	0	1	0	0	0	k__Bacteria;p__Firmicutes;c__Clostridia;o__Clostridiales;f__Christensenellaceae
OTU_472	0	0	9	3	13	2	0	4	9	7	9	4	4	0	5	3	k__Bacteria;p__Firmicutes;c__Bacilli;o__Bacillales;f__Staphylococcaceae;g__Staphylococcus
OTU_473	0	0	0	1	0	0	0	0	0	0	0	2	0	0	0	0	k__Bacteria;p__Firmicutes;c__Clostridia;o__Clostridiales;f__unidentified_Clostridiales;g__unidentified_Clostridiales;s__bacterium_LD2013
OTU_474	0	0	0	0	0	0	0	0	0	0	0	1	0	0	0	2	k__Bacteria;p__Actinobacteria;c__Coriobacteriia;o__Coriobacteriales;f__Atopobiaceae
OTU_475	0	0	0	0	0	0	2	0	0	0	0	0	0	0	0	0	k__Bacteria;p__Firmicutes;c__Clostridia;o__Clostridiales;f__Ruminococcaceae
OTU_477	1	2	0	2	1	3	0	8	17	10	8	21	83	0	4	164	k__Bacteria;p__Firmicutes;c__Clostridia;o__Clostridiales;f__Lachnospiraceae
OTU_478	0	0	0	0	0	0	0	0	0	0	0	0	0	0	0	0	k__Archaea;p__Euryarchaeota;c__Methanobacteria;o__Methanobacteriales;f__Methanobacteriaceae;g__Methanobrevibacter;s__
OTU_479	0	0	0	0	0	0	0	0	0	1	0	0	0	0	0	0	k__Bacteria;p__Proteobacteria;c__Gammaproteobacteria;o__Pseudomonadales;f__Pseudomonadaceae;g__Pseudomonas;s__Pseudomonas_azotoformans
OTU_481	0	0	0	0	0	0	0	0	0	0	0	0	0	0	2	0	k__Bacteria;p__Firmicutes;c__Clostridia;o__Clostridiales;f__Lachnospiraceae;g__unidentified_Lachnospiraceae
OTU_482	0	0	0	3	0	0	0	0	0	0	0	0	0	0	0	1	k__Bacteria;p__Firmicutes;c__Clostridia;o__Clostridiales;f__Lachnospiraceae;g__unidentified_Lachnospiraceae;s__Butyrivibrio_fibrisolvens
OTU_483	0	0	0	2	0	0	0	0	0	0	0	3	0	0	0	2	k__Bacteria;p__Bacteroidetes;c__Bacteroidia;o__Bacteroidales;f__Prevotellaceae;g__unidentified_Prevotellaceae;s__Prevotella_sp_152R-1a
OTU_484	0	0	0	1	0	0	0	0	0	3	0	0	1	0	1	0	k__Bacteria;p__Firmicutes;c__Clostridia;o__Clostridiales;f__Ruminococcaceae;g__;s__
OTU_486	0	3	1	2	0	0	2	0	1	3	0	0	0	0	0	0	k__Bacteria;p__Firmicutes;c__Clostridia;o__Clostridiales;f__Ruminococcaceae;g__Harryflintia;s__
OTU_487	0	0	2	0	0	0	0	0	1	2	1	0	0	0	0	0	k__Bacteria;p__Firmicutes;c__Clostridia;o__Clostridiales;f__Lachnospiraceae
OTU_488	0	0	0	0	1	0	0	0	0	1	0	0	0	1	0	0	k__Bacteria;p__Firmicutes;c__Clostridia;o__Clostridiales;f__Ruminococcaceae
OTU_489	0	3	1	1	0	1	0	1	0	0	2	0	8	0	0	3	k__Bacteria;p__Firmicutes;c__Bacilli;o__Lactobacillales;f__Streptococcaceae;g__Streptococcus
OTU_490	0	0	0	0	0	0	0	0	0	0	0	0	0	0	0	0	k__Bacteria;p__Firmicutes;c__Clostridia;o__Clostridiales;f__Christensenellaceae;g__Catabacter;s__Christensenella_timonensis
OTU_491	0	0	0	0	0	0	0	0	1	2	0	0	0	0	0	0	k__Bacteria;p__Firmicutes;c__Clostridia;o__Clostridiales;f__Lachnospiraceae
OTU_492	0	0	0	3	0	0	0	0	0	0	0	3	0	0	0	2	k__Bacteria;p__Bacteroidetes;c__Bacteroidia;o__Bacteroidales;f__Muribaculaceae;g__;s__
OTU_493	0	0	0	1	0	0	0	0	0	0	0	1	0	0	0	0	k__Bacteria;p__Firmicutes;c__Clostridia;o__Clostridiales;f__Lachnospiraceae;g__Syntrophococcus;s__
OTU_494	0	0	0	0	0	0	0	0	2	1	0	0	0	0	6	2	k__Bacteria;p__Proteobacteria;c__Alphaproteobacteria;o__Rhodobacterales;f__Rhodobacteraceae
OTU_495	0	0	0	3	1	0	0	1	0	0	0	1	2	0	0	0	k__Bacteria;p__Bacteroidetes;c__Bacteroidia;o__Bacteroidales;f__Marinifilaceae;g__Odoribacter;s__
OTU_496	0	0	0	1	0	0	1	1	1	0	1	1	0	0	1	1	k__Bacteria;p__Proteobacteria;c__Gammaproteobacteria;o__Xanthomonadales;f__Xanthomonadaceae;g__Stenotrophomonas
OTU_497	0	2	0	0	0	1	0	0	0	0	1	0	28	0	0	0	k__Bacteria;p__Firmicutes;c__Clostridia;o__Clostridiales;f__Ruminococcaceae;g__Butyricicoccus;s__
OTU_498	0	0	0	0	0	0	0	0	0	0	0	0	9	0	1	0	k__Bacteria;p__Firmicutes;c__Clostridia;o__Clostridiales;f__Ruminococcaceae;g__unidentified_Ruminococcaceae;s__Marseillibacter_massiliensis
OTU_499	0	2	1	2	1	0	0	0	2	0	2	0	0	0	0	0	k__Bacteria;p__Firmicutes;c__Clostridia;o__Clostridiales;f__Peptococcaceae;g__;s__
OTU_500	0	0	0	0	0	0	0	0	0	0	0	0	0	0	0	0	k__Bacteria;p__Firmicutes;c__Bacilli;o__Lactobacillales;f__Streptococcaceae;g__Lactococcus;s__Lactococcus_lactis
OTU_501	0	0	0	0	0	0	0	0	0	0	0	0	0	0	0	0	k__Bacteria;p__Spirochaetes;c__Spirochaetia;o__Spirochaetales;f__Spirochaetaceae
OTU_502	0	0	0	0	1	0	0	0	0	3	0	0	1	0	0	0	k__Bacteria;p__Firmicutes;c__Clostridia;o__Clostridiales;f__Ruminococcaceae
OTU_503	0	0	0	0	0	0	0	0	0	0	0	0	6	0	2	1	Unknown
OTU_504	0	0	0	0	0	0	0	0	9	2	0	0	1	0	0	0	k__Bacteria;p__Firmicutes;c__Clostridia;o__Clostridiales;f__Ruminococcaceae;g__;s__
OTU_505	0	0	0	0	0	0	0	0	0	0	0	0	0	0	0	0	k__Bacteria;p__Actinobacteria;c__Coriobacteriia;o__Coriobacteriales;f__Eggerthellaceae;g__Gordonibacter;s__
OTU_506	0	0	0	2	0	0	0	0	0	1	0	3	0	0	0	0	k__Bacteria;p__Firmicutes;c__Clostridia;o__Clostridiales
OTU_507	0	0	0	0	0	0	0	0	47	0	0	0	0	0	0	0	k__Bacteria;p__Bacteroidetes;c__Bacteroidia;o__Bacteroidales;f__Prevotellaceae;g__Alloprevotella;s__
OTU_508	0	0	0	0	0	0	0	0	0	0	0	0	2	0	0	0	k__Bacteria;p__Firmicutes;c__Bacilli;o__Lactobacillales;f__Enterococcaceae;g__Tetragenococcus;s__
OTU_509	0	0	0	0	0	0	0	0	0	2	0	0	0	0	0	0	k__Bacteria;p__Firmicutes;c__Clostridia;o__Clostridiales;f__Ruminococcaceae;g__Butyricicoccus;s__
OTU_510	0	0	0	0	0	0	0	1	0	2	0	0	21	0	0	0	k__Bacteria;p__Bacteroidetes;c__Bacteroidia;o__Bacteroidales;f__Bacteroidaceae;g__Bacteroides;s__Bacteroides_massiliensis
OTU_512	0	0	0	0	0	0	0	0	0	0	0	0	0	0	0	0	k__Bacteria;p__Firmicutes;c__Clostridia;o__Clostridiales;f__Lachnospiraceae
OTU_513	0	0	0	0	0	0	0	0	1	0	0	0	0	0	0	2	k__Bacteria;p__Firmicutes;c__Clostridia;o__Clostridiales
OTU_514	0	0	0	9	0	0	0	0	0	0	0	6	0	0	0	0	k__Bacteria;p__Bacteroidetes;c__Bacteroidia;o__Bacteroidales;f__Rikenellaceae;g__;s__
OTU_515	0	0	1	0	0	0	0	0	0	0	0	0	2	0	0	1	k__Bacteria;p__Proteobacteria;c__Gammaproteobacteria;o__Enterobacteriales;f__Enterobacteriaceae;g__Cronobacter;s__Cronobacter_malonaticus
OTU_516	0	0	0	0	0	0	0	0	0	0	0	0	0	0	0	0	k__Bacteria;p__Firmicutes;c__Clostridia;o__Clostridiales;f__Lachnospiraceae;g__unidentified_Lachnospiraceae;s__bacterium_ND2018
OTU_517	0	0	0	0	0	0	0	0	0	0	0	0	0	0	4	0	k__Bacteria;p__Tenericutes;c__Mollicutes;o__;f__;g__;s__
OTU_519	0	0	0	0	0	1	0	0	1	1	0	0	0	0	0	0	k__Bacteria;p__Firmicutes;c__Clostridia;o__Clostridiales;f__Lachnospiraceae
OTU_521	0	0	0	0	0	0	0	0	0	0	0	2	0	0	0	0	k__Bacteria;p__Bacteroidetes;c__Bacteroidia;o__Bacteroidales;f__Marinifilaceae;g__Odoribacter
OTU_522	0	0	0	0	0	0	0	0	3	0	0	0	0	0	4	0	k__Bacteria;p__Firmicutes;c__Clostridia;o__Clostridiales
OTU_523	0	0	0	1	0	0	0	1	0	0	0	0	0	0	1	0	k__Bacteria;p__Actinobacteria;c__unidentified_Actinobacteria;o__Bifidobacteriales;f__Bifidobacteriaceae;g__Bifidobacterium;s__
OTU_524	0	0	0	1	0	1	0	1	0	0	1	0	3	0	0	0	k__Bacteria;p__Firmicutes;c__Clostridia;o__Clostridiales;f__Ruminococcaceae
OTU_525	0	0	3	0	0	2	0	1	1	8	0	3	0	0	0	0	k__Bacteria;p__Firmicutes;c__Clostridia;o__Clostridiales;f__Ruminococcaceae;g__Butyricicoccus
OTU_526	0	0	0	0	0	0	0	0	0	0	0	0	3	0	0	0	k__Bacteria;p__Firmicutes;c__Clostridia;o__Clostridiales;f__Ruminococcaceae;g__unidentified_Ruminococcaceae;s__Oscillibacter_sp_ER4
OTU_528	0	0	0	0	0	0	0	0	0	0	0	0	1	0	0	0	k__Bacteria;p__Firmicutes;c__Clostridia;o__Clostridiales;f__Christensenellaceae;g__;s__
OTU_529	0	0	0	4	0	0	0	0	0	0	0	0	0	0	0	0	k__Bacteria;p__Firmicutes;c__Negativicutes;o__Selenomonadales;f__Veillonellaceae
OTU_530	0	0	0	2	0	0	0	0	0	0	0	1	0	0	4	0	k__Bacteria;p__Tenericutes;c__Mollicutes;o__;f__;g__;s__
OTU_531	0	0	2	0	1	0	0	0	0	0	0	0	2	0	0	0	k__Bacteria;p__Actinobacteria;c__Coriobacteriia;o__Coriobacteriales;f__Coriobacteriaceae;g__Collinsella;s__Collinsella_aerofaciens
OTU_532	0	0	0	0	0	0	0	0	0	1	0	2	0	0	0	0	k__Bacteria;p__Firmicutes;c__Clostridia;o__Clostridiales;f__Lachnospiraceae
OTU_533	0	1	0	1	0	0	0	1	1	9	1	1	0	0	0	2	k__Bacteria;p__Firmicutes;c__Clostridia;o__Clostridiales;f__Ruminococcaceae
OTU_534	0	0	0	1	0	0	0	0	0	0	0	0	0	1	0	2	k__Bacteria;p__Proteobacteria;c__Gammaproteobacteria;o__unidentified_Gammaproteobacteria;f__Burkholderiaceae;g__Delftia;s__
OTU_535	1	0	0	0	1	0	0	0	2	0	0	0	0	0	12	0	k__Bacteria;p__Tenericutes;c__Mollicutes;o__;f__;g__;s__
OTU_536	0	3	4	3	0	0	0	1	0	3	0	0	0	0	0	2	k__Bacteria;p__Bacteroidetes;c__Bacteroidia;o__Bacteroidales;f__Muribaculaceae;g__;s__
OTU_537	0	0	0	0	0	0	0	0	0	0	0	0	0	0	0	2	k__Bacteria;p__Proteobacteria;c__Gammaproteobacteria;o__Pasteurellales;f__Pasteurellaceae;g__Haemophilus;s__Haemophilus_influenzae
OTU_539	0	0	1	0	0	1	7	3	1	1	1	0	3	0	7	8	k__Bacteria;p__Firmicutes;c__Clostridia;o__Clostridiales;f__Lachnospiraceae
OTU_540	0	0	0	3	0	0	0	0	0	0	3	0	0	0	0	0	k__Bacteria;p__Bacteroidetes;c__Bacteroidia;o__Bacteroidales;f__Prevotellaceae;g__;s__
OTU_541	0	0	0	1	0	0	0	0	0	2	0	0	14	0	0	0	k__Bacteria;p__Firmicutes;c__Clostridia;o__Clostridiales;f__Lachnospiraceae;g__Tyzzerella
OTU_543	0	0	0	3	0	0	0	0	0	0	0	3	0	0	0	0	k__Bacteria;p__Firmicutes;c__Negativicutes;o__Selenomonadales;f__Veillonellaceae
OTU_544	0	0	0	2	0	0	0	0	0	0	0	3	0	0	0	0	k__Bacteria;p__Bacteroidetes;c__Bacteroidia;o__Bacteroidales;f__Prevotellaceae;g__;s__
OTU_545	0	0	0	0	0	0	0	0	0	1	1	0	0	0	0	0	k__Bacteria;p__Firmicutes;c__Bacilli;o__Lactobacillales;f__Lactobacillaceae;g__Lactobacillus;s__Lactobacillus_iners
OTU_546	0	0	0	3	0	0	0	0	0	0	0	2	0	0	0	4	k__Bacteria;p__Bacteroidetes;c__Bacteroidia;o__Bacteroidales;f__Muribaculaceae;g__;s__
OTU_547	3	3	14	6	2	1	0	2	12	4	7	14	1	0	11	30	k__Bacteria;p__Firmicutes;c__Clostridia;o__Clostridiales;f__Lachnospiraceae;g__Roseburia;s__Clostridium_sp_Clone-44
OTU_548	0	0	0	0	0	0	0	0	0	0	0	0	22	0	0	0	k__Bacteria;p__Firmicutes;c__Clostridia;o__Clostridiales;f__Lachnospiraceae;g__unidentified_Lachnospiraceae;s__[Clostridium]_colinum
OTU_550	0	0	0	0	0	0	0	0	0	0	0	0	18	0	0	0	k__Bacteria;p__Firmicutes;c__Clostridia;o__Clostridiales;f__Lachnospiraceae;g__unidentified_Lachnospiraceae;s__Lachnospiraceae_bacterium_TF01-11
OTU_551	0	0	0	0	0	0	0	0	2	2	0	0	0	0	0	0	k__Bacteria;p__Firmicutes;c__Clostridia;o__Clostridiales
OTU_552	0	0	0	0	0	0	0	0	0	0	2	0	2	0	0	2	k__Bacteria;p__Bacteroidetes;c__Bacteroidia;o__Bacteroidales;f__Porphyromonadaceae;g__Porphyromonas;s__Porphyromonas_endodontalis
OTU_553	0	0	0	0	1	0	0	0	0	0	0	0	5	0	0	0	k__Bacteria;p__Firmicutes;c__Erysipelotrichia;o__Erysipelotrichales;f__Erysipelotrichaceae;g__Turicibacter;s__
OTU_554	0	0	0	0	0	0	0	0	0	0	0	0	0	0	0	0	k__Bacteria;p__Firmicutes;c__Negativicutes;o__Selenomonadales;f__Veillonellaceae;g__Anaerovibrio
OTU_555	0	0	1	4	0	0	1	0	2	3	4	16	6	0	4	6	k__Bacteria;p__Firmicutes;c__Clostridia;o__Clostridiales;f__Lachnospiraceae
OTU_556	0	0	0	1	0	0	0	0	0	0	0	2	0	0	0	0	k__Bacteria;p__Firmicutes;c__Negativicutes;o__Selenomonadales;f__Acidaminococcaceae;g__Succiniclasticum;s__
OTU_557	59	22	22	28	52	30	24	46	57	36	13	6	22	114	0	20	k__Bacteria;p__Bacteroidetes;c__Bacteroidia;o__Bacteroidales;f__Bacteroidaceae;g__Bacteroides;s__Bacteroides_thetaiotaomicron
OTU_558	0	0	2	0	1	0	0	0	1	0	0	0	0	0	0	2	k__Bacteria;p__Firmicutes;c__Clostridia;o__Clostridiales;f__Lachnospiraceae
OTU_559	0	2	2	4	0	0	2	0	1	41	0	1	1	0	0	0	k__Bacteria;p__Firmicutes;c__Clostridia;o__Clostridiales;f__Lachnospiraceae
OTU_560	0	0	0	0	0	0	0	0	0	0	0	0	2	0	0	0	k__Bacteria;p__Firmicutes;c__Clostridia;o__Clostridiales;f__Ruminococcaceae
OTU_562	0	0	1	0	0	0	0	0	0	0	0	0	3	0	0	0	k__Bacteria;p__Firmicutes;c__Clostridia;o__Clostridiales;f__Christensenellaceae;g__;s__
OTU_563	0	0	0	0	1	0	0	0	3	0	0	0	0	0	0	0	k__Bacteria;p__Firmicutes;c__Clostridia;o__Clostridiales
OTU_564	0	0	0	0	0	0	0	0	0	0	0	0	2	0	0	1	k__Bacteria;p__Acidobacteria;c__Acidobacteriia;o__Acidobacteriales;f__unidentified_Acidobacteriales;g__Candidatus_Koribacter;s__
OTU_565	0	0	0	0	0	0	8	3	0	0	0	0	0	0	0	0	k__Bacteria;p__Bacteroidetes;c__Bacteroidia;o__Bacteroidales;f__;g__;s__
OTU_566	0	0	0	0	0	0	0	0	0	1	0	0	0	0	0	0	k__Bacteria;p__Firmicutes;c__Clostridia
OTU_567	0	0	0	0	0	0	0	0	2	0	0	0	0	0	2	0	k__Bacteria;p__Proteobacteria;c__Alphaproteobacteria;o__Caulobacterales;f__Hyphomonadaceae;g__Hyphobacterium;s__
OTU_568	0	0	0	0	0	0	0	0	0	0	0	0	2	0	0	0	k__Bacteria;p__Firmicutes;c__Negativicutes;o__Selenomonadales;f__Acidaminococcaceae;g__Phascolarctobacterium;s__Phascolarctobacterium_faecium
OTU_569	0	0	0	0	0	0	0	0	0	0	0	0	0	0	1	0	k__Bacteria;p__Firmicutes;c__Clostridia;o__Clostridiales;f__Lachnospiraceae;g__Acetitomaculum;s__
OTU_570	0	0	0	3	0	0	0	0	0	0	0	2	0	0	0	0	k__Bacteria;p__Firmicutes;c__Negativicutes;o__Selenomonadales;f__Acidaminococcaceae;g__Succiniclasticum;s__
OTU_571	0	0	0	1	0	0	0	0	0	0	0	0	0	0	0	0	k__Bacteria;p__Firmicutes;c__Clostridia;o__Clostridiales;f__Lachnospiraceae;g__Moryella;s__
OTU_572	0	0	0	2	0	0	0	0	0	0	0	0	0	0	0	0	k__Bacteria;p__Firmicutes;c__Erysipelotrichia;o__Erysipelotrichales;f__Erysipelotrichaceae;g__unidentified_Erysipelotrichaceae;s__[Clostridium]_innocuum
OTU_573	0	0	0	0	0	0	0	0	2	0	0	0	0	0	0	0	k__Bacteria;p__Firmicutes;c__Clostridia;o__Clostridiales;f__Lachnospiraceae
OTU_575	0	0	0	1	0	0	0	0	0	0	0	2	0	0	0	2	k__Bacteria;p__Firmicutes;c__Clostridia;o__Clostridiales;f__Lachnospiraceae
OTU_577	0	0	0	0	0	0	0	0	0	0	0	0	0	0	0	0	k__Bacteria;p__Firmicutes;c__Clostridia;o__Clostridiales;f__unidentified_Clostridiales;g__unidentified_Clostridiales
OTU_578	0	0	0	3	0	0	0	1	2	2	0	0	0	0	0	0	k__Bacteria;p__Firmicutes;c__Clostridia;o__Clostridiales;f__Ruminococcaceae
OTU_579	0	0	0	0	0	0	0	0	0	1	0	0	0	0	0	0	k__Bacteria;p__Tenericutes;c__Mollicutes;o__;f__;g__;s__
OTU_580	0	0	0	0	0	0	0	0	0	0	0	0	0	0	0	0	k__Bacteria;p__Firmicutes;c__Clostridia;o__Clostridiales;f__Lachnospiraceae;g__Anaerosporobacter;s__
OTU_581	0	1	0	0	3	0	0	0	0	0	0	0	0	0	0	1	k__Bacteria;p__Firmicutes;c__Clostridia;o__Clostridiales;f__unidentified_Clostridiales;g__Sarcina;s__
OTU_582	0	0	1	0	0	0	0	0	0	2	0	0	0	0	0	0	k__Bacteria;p__Firmicutes;c__Clostridia;o__Clostridiales;f__Lachnospiraceae
OTU_584	0	0	0	0	0	0	0	0	0	0	1	0	8	0	0	0	k__Bacteria;p__Firmicutes;c__Clostridia;o__Clostridiales;f__Ruminococcaceae;g__unidentified_Ruminococcaceae
OTU_585	0	0	2	3	0	0	0	0	0	0	0	0	0	0	0	0	k__Bacteria;p__Tenericutes;c__Mollicutes;o__;f__;g__;s__
OTU_586	0	0	0	0	0	0	0	1	0	0	0	0	0	0	0	1	k__Bacteria;p__Firmicutes;c__Clostridia;o__Clostridiales;f__Christensenellaceae
OTU_587	0	0	0	0	0	0	0	0	0	0	1	0	0	0	0	2	k__Bacteria;p__Fibrobacteres;c__Fibrobacteria;o__Fibrobacterales;f__Fibrobacteraceae;g__Fibrobacter;s__Fibrobacter_sp
OTU_588	0	0	0	1	0	0	0	0	0	0	0	0	0	0	0	0	k__Bacteria;p__Bacteroidetes;c__Bacteroidia;o__Bacteroidales;f__Prevotellaceae;g__;s__
OTU_589	0	0	0	0	0	0	0	0	0	0	0	0	0	0	0	0	k__Bacteria;p__Fibrobacteres;c__Fibrobacteria;o__Fibrobacterales;f__Fibrobacteraceae;g__Fibrobacter
OTU_590	0	0	0	0	0	0	0	0	0	0	0	1	0	0	0	0	k__Bacteria;p__Actinobacteria;c__Nitriliruptoria;o__Nitriliruptorales;f__Nitriliruptoraceae
OTU_591	0	0	0	0	0	0	0	0	0	0	0	0	0	0	0	2	k__Bacteria;p__Firmicutes;c__Clostridia;o__Clostridiales;f__Ruminococcaceae
OTU_592	0	0	0	0	0	0	0	1	0	0	0	0	3	0	0	0	k__Bacteria;p__Firmicutes;c__Clostridia;o__Clostridiales;f__Lachnospiraceae;g__unidentified_Lachnospiraceae;s__Coprococcus_catus
OTU_593	0	0	0	4	0	0	0	0	0	0	0	0	0	0	0	0	k__Bacteria;p__Bacteroidetes;c__Bacteroidia;o__Bacteroidales;f__Prevotellaceae;g__;s__
OTU_594	0	0	0	0	2	0	0	0	0	0	1	0	0	0	0	0	k__Bacteria;p__Firmicutes;c__Clostridia;o__Clostridiales;f__Ruminococcaceae;g__Saccharofermentans;s__
OTU_596	0	0	0	0	0	0	0	0	1	2	1	0	0	0	0	0	k__Bacteria;p__Firmicutes;c__Clostridia;o__Clostridiales;f__Ruminococcaceae
OTU_597	0	0	3	0	0	4	11	1	0	0	0	0	0	0	0	0	k__Bacteria;p__Bacteroidetes;c__Bacteroidia;o__Bacteroidales;f__Muribaculaceae;g__;s__
OTU_598	0	0	0	3	0	0	0	0	0	0	0	0	0	0	0	2	k__Bacteria;p__Bacteroidetes;c__Bacteroidia;o__Bacteroidales;f__Prevotellaceae;g__;s__
OTU_600	1	0	0	0	0	0	0	0	0	0	0	0	0	0	0	0	k__Bacteria;p__Proteobacteria;c__Gammaproteobacteria;o__unidentified_Gammaproteobacteria;f__Burkholderiaceae;g__Ralstonia;s__Ralstonia_pickettii
OTU_601	0	0	0	0	0	0	0	0	0	0	0	0	5	0	0	0	k__Bacteria;p__Firmicutes;c__Clostridia;o__Clostridiales;f__Lachnospiraceae
OTU_602	0	0	0	0	0	0	0	0	10	2	0	0	0	0	3	0	k__Bacteria;p__Tenericutes;c__Mollicutes;o__;f__;g__;s__
OTU_603	0	0	0	0	0	0	0	0	0	1	0	0	0	0	0	0	k__Bacteria;p__Firmicutes;c__Clostridia;o__Clostridiales;f__Ruminococcaceae
OTU_604	0	0	2	3	0	0	1	1	1	3	2	0	0	0	0	0	k__Bacteria;p__Firmicutes;c__Clostridia;o__Clostridiales;f__Lachnospiraceae
OTU_605	0	0	0	4	0	0	0	0	0	0	0	1	0	0	0	0	k__Bacteria;p__Bacteroidetes;c__Bacteroidia;o__Bacteroidales;f__Prevotellaceae;g__;s__
OTU_608	0	0	0	0	0	0	0	1	0	3	0	2	0	0	0	0	k__Bacteria;p__Proteobacteria;c__Gammaproteobacteria;o__Pseudomonadales;f__Pseudomonadaceae;g__Pseudomonas
OTU_609	0	0	1	1	0	0	0	0	2	2	0	0	1	0	1	0	k__Bacteria;p__Firmicutes;c__Clostridia;o__Clostridiales;f__Ruminococcaceae
OTU_610	0	0	0	0	0	0	0	0	0	1	0	0	0	0	0	0	k__Bacteria;p__Bacteroidetes;c__Bacteroidia;o__Bacteroidales;f__Rikenellaceae;g__;s__
OTU_611	0	0	0	0	0	0	0	0	0	3	0	1	0	0	0	0	k__Bacteria;p__Firmicutes;c__Clostridia;o__Clostridiales;f__Ruminococcaceae
OTU_612	0	0	0	0	0	0	0	0	0	2	0	0	0	0	0	0	k__Bacteria;p__Firmicutes;c__Clostridia;o__Clostridiales;f__Ruminococcaceae
OTU_613	0	0	0	0	0	0	0	0	0	0	0	0	0	0	0	0	k__Bacteria;p__Firmicutes;c__Clostridia;o__Clostridiales;f__Lachnospiraceae;g__Shuttleworthia;s__
OTU_614	0	0	0	3	0	0	7	0	0	0	0	0	0	0	0	0	k__Bacteria;p__Firmicutes;c__Clostridia;o__Clostridiales;f__Lachnospiraceae;g__Roseburia;s__
OTU_615	0	0	0	2	0	0	0	0	0	0	0	0	0	0	0	0	k__Bacteria;p__Bacteroidetes;c__Bacteroidia;o__Bacteroidales;f__Prevotellaceae;g__;s__
OTU_616	3	0	3	0	3	0	0	4	2	1	9	4	8	0	22	1	k__Bacteria;p__Firmicutes;c__Bacilli;o__Lactobacillales;f__Lactobacillaceae;g__Lactobacillus
OTU_617	0	0	0	2	0	0	0	0	0	0	0	0	0	0	0	0	k__Bacteria;p__Bacteroidetes;c__Bacteroidia;o__Bacteroidales;f__Rikenellaceae;g__;s__
OTU_618	0	3	5	3	1	2	2	1	2	14	2	2	0	0	5	5	k__Bacteria;p__Firmicutes;c__Clostridia;o__Clostridiales;f__Ruminococcaceae;g__Oscillibacter;s__
OTU_619	0	0	0	0	0	0	0	0	0	0	0	0	1	0	0	0	k__Bacteria;p__Firmicutes;c__Clostridia;o__Clostridiales;f__Peptostreptococcaceae;g__Peptostreptococcus;s__
OTU_620	0	0	0	1	0	0	14	0	0	1	0	0	0	0	0	0	k__Bacteria;p__Firmicutes;c__Clostridia;o__Clostridiales;f__Lachnospiraceae
OTU_621	0	0	0	0	0	0	0	0	0	0	0	0	5	0	0	0	k__Bacteria;p__Firmicutes;c__Clostridia;o__Clostridiales;f__Ruminococcaceae;g__unidentified_Ruminococcaceae;s__[Clostridium]_leptum
OTU_622	0	2	0	0	0	0	0	0	0	4	0	0	0	0	0	0	k__Bacteria;p__Tenericutes;c__Mollicutes;o__;f__;g__;s__
OTU_623	0	0	0	2	0	0	0	0	0	0	0	2	0	0	0	0	k__Bacteria;p__Bacteroidetes;c__Bacteroidia;o__Bacteroidales;f__Muribaculaceae;g__;s__
OTU_624	0	0	0	0	0	0	0	0	0	2	0	0	0	0	0	0	k__Bacteria;p__Firmicutes;c__Clostridia;o__Clostridiales;f__unidentified_Clostridiales;g__Anaerovorax;s__
OTU_625	0	0	0	0	0	0	0	0	0	0	0	0	0	0	0	1	k__Bacteria;p__Firmicutes;c__Clostridia;o__Clostridiales
OTU_626	0	0	0	0	0	0	0	0	2	0	0	0	0	0	0	0	k__Bacteria;p__Firmicutes;c__Clostridia;o__Clostridiales;f__Ruminococcaceae;g__Harryflintia;s__
OTU_627	0	0	0	0	0	0	0	1	0	0	0	0	0	0	0	0	k__Bacteria;p__Proteobacteria;c__Gammaproteobacteria;o__Orbales;f__Orbaceae;g__Gilliamella
OTU_628	0	0	0	1	0	0	0	0	0	0	0	0	0	0	0	0	k__Bacteria;p__Bacteroidetes;c__Bacteroidia;o__Bacteroidales;f__Prevotellaceae;g__;s__
OTU_630	0	0	0	0	0	0	0	0	0	0	0	0	0	0	0	0	k__Bacteria;p__Bacteroidetes;c__Bacteroidia;o__Bacteroidales;f__Porphyromonadaceae;g__Porphyromonas;s__Porphyromonas_gingivalis
OTU_631	0	0	0	4	0	0	0	0	0	0	0	3	0	0	0	0	k__Bacteria;p__Bacteroidetes;c__Bacteroidia;o__Bacteroidales;f__Prevotellaceae;g__;s__
OTU_632	0	0	0	0	1	0	0	1	1	1	0	0	0	0	0	0	k__Bacteria;p__Tenericutes;c__Mollicutes;o__;f__;g__;s__
OTU_633	0	0	0	0	0	0	0	0	2	0	0	0	0	0	0	0	k__Bacteria;p__Proteobacteria;c__Alphaproteobacteria;o__Rhodobacterales;f__Rhodobacteraceae
OTU_634	0	0	0	0	0	0	0	0	0	0	0	0	0	0	0	0	k__Bacteria;p__Proteobacteria;c__Gammaproteobacteria;o__unidentified_Gammaproteobacteria;f__Burkholderiaceae;g__Acidovorax;s__Acidovorax_wautersii
OTU_636	0	0	0	0	1	0	0	1	0	0	0	1	0	0	0	0	k__Bacteria;p__Bacteroidetes;c__Bacteroidia;o__Bacteroidales;f__Bacteroidaceae;g__Bacteroides;s__
OTU_639	0	0	0	0	0	0	0	0	0	0	0	0	4	0	0	0	k__Bacteria;p__Fusobacteria;c__Fusobacteriia;o__Fusobacteriales;f__Fusobacteriaceae;g__Fusobacterium;s__Fusobacterium_varium
OTU_640	0	0	0	1	0	0	0	0	0	0	0	0	0	0	0	1	k__Bacteria;p__Bacteroidetes;c__Bacteroidia;o__Bacteroidales;f__Prevotellaceae;g__;s__
OTU_641	0	0	0	1	0	0	0	0	0	0	0	0	0	0	0	0	k__Bacteria;p__Proteobacteria;c__Deltaproteobacteria;o__Desulfovibrionales;f__Desulfovibrionaceae;g__Desulfovibrio;s__
OTU_646	0	0	0	5	0	0	0	0	0	0	0	2	0	0	0	0	k__Bacteria;p__Firmicutes;c__Clostridia;o__Clostridiales;f__Ruminococcaceae;g__Intestinimonas
OTU_647	1	2	1	9	2	3	0	3	5	21	4	0	7	0	4	8	k__Bacteria;p__Firmicutes;c__Clostridia;o__Clostridiales;f__Ruminococcaceae;g__Intestinimonas
OTU_648	0	0	0	3	0	0	0	0	0	0	0	4	0	0	0	0	k__Bacteria;p__Firmicutes;c__Negativicutes;o__Selenomonadales;f__Veillonellaceae;g__unidentified_Veillonellaceae
OTU_649	0	0	0	2	0	0	0	0	0	0	0	1	0	0	0	0	k__Bacteria;p__Firmicutes;c__Clostridia;o__Clostridiales
OTU_650	0	3	2	5	0	0	0	0	1	0	0	0	0	0	0	0	k__Bacteria;p__Bacteroidetes;c__Bacteroidia;o__Bacteroidales;f__Rikenellaceae;g__Alistipes;s__
OTU_651	0	0	0	0	0	0	0	3	1	0	0	0	0	0	0	0	k__Bacteria;p__Firmicutes;c__Bacilli;o__Lactobacillales;f__Lactobacillaceae;g__Lactobacillus
OTU_653	0	8	3	3	2	1	0	2	9	7	0	11	3	1	8	3	k__Bacteria;p__Bacteroidetes;c__Bacteroidia;o__Bacteroidales;f__Rikenellaceae;g__Alistipes;s__Tidjanibacter_massiliensis
OTU_655	0	0	0	0	0	0	0	0	0	11	0	0	0	0	0	0	k__Bacteria;p__Firmicutes;c__Clostridia;o__Clostridiales;f__Lachnospiraceae
OTU_656	0	0	0	0	0	0	0	0	0	0	0	0	2	0	0	0	k__Bacteria;p__Firmicutes;c__Clostridia;o__Clostridiales;f__Lachnospiraceae;g__Anaerostipes;s__Anaerostipes_caccae
OTU_657	0	0	0	0	0	0	1	0	0	0	0	2	0	0	0	0	k__Bacteria;p__Firmicutes;c__Clostridia;o__Clostridiales;f__unidentified_Clostridiales
OTU_659	0	0	0	0	0	0	0	3	0	0	0	1	0	0	0	1	k__Bacteria;p__Bacteroidetes;c__Bacteroidia;o__Bacteroidales;f__Prevotellaceae;g__Alloprevotella;s__Alloprevotella_tannerae
OTU_660	0	0	0	0	0	0	0	0	22	0	0	0	0	0	0	0	k__Bacteria;p__Bacteroidetes;c__Bacteroidia;o__Bacteroidales;f__Bacteroidaceae;g__Bacteroides;s__
OTU_662	0	0	0	0	0	0	0	0	1	0	0	0	0	0	0	0	k__Bacteria;p__Firmicutes;c__Clostridia;o__Clostridiales;f__Lachnospiraceae
OTU_663	0	2	0	0	2	0	0	0	2	0	0	1	0	0	0	0	k__Bacteria;p__unidentified_Bacteria;c__unidentified_Bacteria;o__Campylobacterales;f__Helicobacteraceae;g__Helicobacter;s__Helicobacter_sp_MIT_01-6451
OTU_664	0	0	0	0	0	0	0	0	0	0	0	0	2	0	0	0	k__Bacteria;p__Proteobacteria;c__Gammaproteobacteria;o__unidentified_Gammaproteobacteria;f__Burkholderiaceae;g__Sutterella;s__
OTU_665	0	0	0	0	3	0	0	0	0	0	0	0	0	0	0	0	k__Bacteria;p__Firmicutes;c__Bacilli;o__Bacillales;f__unidentified_Bacillales;g__Gemella;s__
OTU_667	0	1	6	3	5	1	2	0	29	90	3	4	16	0	4	3	k__Bacteria;p__Firmicutes;c__Clostridia;o__Clostridiales;f__Lachnospiraceae
OTU_668	0	0	0	1	1	0	0	0	0	0	0	0	0	0	0	0	k__Bacteria;p__Bacteroidetes;c__Bacteroidia;o__Bacteroidales;f__Prevotellaceae;g__;s__
OTU_669	0	0	0	3	1	0	3	0	2	1	0	0	1	0	0	0	k__Bacteria;p__Firmicutes;c__Clostridia;o__Clostridiales;f__Ruminococcaceae;g__;s__
OTU_670	0	0	0	0	0	1	0	0	0	0	0	2	0	0	0	0	k__Bacteria;p__Bacteroidetes;c__Bacteroidia;o__Bacteroidales;f__Prevotellaceae
OTU_671	0	0	0	2	0	0	0	0	0	0	0	2	0	0	0	0	k__Bacteria;p__Firmicutes;c__Clostridia;o__Clostridiales;f__Ruminococcaceae
OTU_672	0	0	0	0	0	2	0	1	1	0	0	0	0	0	1	0	k__Bacteria;p__Firmicutes;c__Bacilli;o__Bacillales;f__Sporolactobacillaceae;g__;s__
OTU_674	2	0	0	0	0	0	0	0	0	0	0	0	2	0	0	0	k__Bacteria;p__Firmicutes;c__Clostridia;o__Clostridiales;f__Christensenellaceae;g__unidentified_Christensenellaceae;s__bacterium_enrichment_culture_clone_PKS4
OTU_676	0	0	2	4	0	0	0	0	0	0	0	0	0	0	0	0	k__Bacteria;p__Tenericutes;c__Mollicutes;o__;f__;g__;s__
OTU_677	0	0	0	0	0	0	0	0	0	0	0	0	0	0	2	0	k__Bacteria;p__Proteobacteria;c__Gammaproteobacteria;o__Pseudomonadales;f__Moraxellaceae;g__Acinetobacter;s__Acinetobacter_lwoffii
OTU_679	0	3	0	0	0	0	0	0	0	0	0	0	3	0	1	0	k__Bacteria;p__Firmicutes;c__Clostridia;o__Clostridiales;f__Ruminococcaceae;g__;s__
OTU_682	0	0	0	0	0	0	0	0	0	0	0	0	10	0	0	0	k__Bacteria;p__Firmicutes;c__Negativicutes;o__Selenomonadales;f__Acidaminococcaceae;g__Phascolarctobacterium;s__
OTU_683	0	0	0	0	0	0	0	0	0	0	0	0	4	0	0	0	k__Bacteria;p__Proteobacteria;c__Deltaproteobacteria;o__Desulfovibrionales;f__Desulfovibrionaceae;g__Bilophila
OTU_684	0	0	0	0	0	0	0	0	0	0	0	0	5	0	0	0	k__Bacteria;p__Bacteroidetes;c__Bacteroidia;o__Bacteroidales;f__Marinifilaceae;g__Odoribacter;s__Odoribacter_splanchnicus
OTU_686	0	0	0	0	0	0	0	0	0	0	0	0	0	0	0	0	k__Bacteria;p__Bacteroidetes;c__Bacteroidia;o__Bacteroidales;f__Prevotellaceae;g__;s__
OTU_687	0	0	1	0	0	0	0	0	0	0	0	2	4	0	0	2	k__Bacteria;p__Proteobacteria;c__Gammaproteobacteria;o__Pseudomonadales;f__Moraxellaceae;g__Acinetobacter;s__Acinetobacter_johnsonii
OTU_690	1	0	0	0	0	0	0	0	0	0	0	2	0	0	0	0	k__Bacteria;p__Bacteroidetes;c__Bacteroidia;o__Bacteroidales;f__Prevotellaceae;g__unidentified_Prevotellaceae;s__Prevotella_melaninogenica
OTU_691	0	0	0	0	0	0	0	0	0	1	0	0	0	0	0	0	k__Bacteria;p__Firmicutes;c__Clostridia;o__Clostridiales;f__Ruminococcaceae
OTU_692	0	0	0	0	0	0	0	0	33	0	0	0	0	0	1	0	k__Bacteria;p__Firmicutes;c__Clostridia;o__Clostridiales;f__Lachnospiraceae;g__Roseburia
OTU_693	0	0	0	0	2	0	0	3	0	0	2	0	1	0	0	0	k__Bacteria;p__Firmicutes;c__Negativicutes;o__Selenomonadales;f__Veillonellaceae;g__Veillonella;s__Veillonella_parvula
OTU_694	0	0	0	0	0	0	0	0	0	0	0	0	0	0	0	1	k__Bacteria;p__Firmicutes;c__Clostridia;o__Clostridiales;f__Christensenellaceae
OTU_695	0	0	0	1	0	0	0	0	0	0	0	0	0	0	0	0	k__Bacteria;p__Firmicutes;c__Clostridia;o__Clostridiales;f__Lachnospiraceae;g__unidentified_Lachnospiraceae;s__bacterium_WCD3001
OTU_696	0	0	0	0	0	0	0	0	0	1	0	0	0	0	0	0	k__Bacteria;p__Firmicutes;c__Clostridia;o__Clostridiales;f__Lachnospiraceae;g__Shuttleworthia;s__
OTU_697	0	0	0	0	0	0	0	1	0	0	0	0	0	0	0	0	k__Bacteria;p__Bacteroidetes;c__Bacteroidia;o__Bacteroidales;f__Prevotellaceae;g__Prevotella;s__Prevotella_aurantiaca
OTU_698	0	0	0	0	0	0	0	0	0	0	0	0	0	0	0	0	k__Bacteria;p__Firmicutes;c__Clostridia;o__Clostridiales;f__Ruminococcaceae
OTU_700	0	0	1	0	0	0	0	1	0	0	0	0	0	0	0	0	k__Bacteria;p__Firmicutes;c__Clostridia;o__Clostridiales;f__Christensenellaceae;g__;s__
OTU_701	0	0	0	0	0	0	0	0	1	1	0	0	0	1	0	1	k__Bacteria;p__Firmicutes;c__Bacilli;o__Lactobacillales;f__Carnobacteriaceae;g__Granulicatella;s__
OTU_702	0	0	0	0	0	0	0	0	0	1	0	0	0	0	0	0	k__Bacteria;p__Proteobacteria;c__Alphaproteobacteria;o__Rhizobiales;f__Rhizobiaceae;g__Cohaesibacter;s__
OTU_703	0	0	0	0	0	0	0	0	0	0	0	1	0	0	0	0	k__Bacteria;p__Firmicutes;c__Clostridia;o__Clostridiales;f__unidentified_Clostridiales;g__Mogibacterium;s__Mobilibacterium_massiliense
OTU_706	0	0	0	0	1	0	0	0	0	0	0	0	0	0	0	0	k__Bacteria;p__Firmicutes;c__Negativicutes;o__Selenomonadales;f__Acidaminococcaceae;g__Acidaminococcus;s__
OTU_707	0	0	2	0	0	0	0	1	0	5	0	2	0	0	1	0	k__Bacteria;p__Firmicutes;c__Clostridia;o__Clostridiales
OTU_708	0	0	0	0	0	0	0	0	1	1	0	0	0	0	0	0	k__Bacteria;p__Firmicutes;c__Clostridia;o__Clostridiales
OTU_709	0	0	2	0	1	0	0	0	0	0	0	1	0	0	0	0	k__Bacteria;p__Firmicutes;c__Clostridia;o__Clostridiales;f__Lachnospiraceae
OTU_710	0	0	0	2	0	0	0	0	0	0	0	0	0	0	0	0	k__Bacteria;p__Bacteroidetes;c__Bacteroidia;o__Bacteroidales
OTU_713	0	0	0	0	0	0	0	0	0	0	0	0	0	0	0	0	k__Bacteria;p__Firmicutes;c__Clostridia;o__Clostridiales;f__Ruminococcaceae;g__Oscillibacter;s__
OTU_715	0	0	0	0	0	0	0	0	0	0	0	0	0	0	0	0	k__Bacteria;p__Proteobacteria;c__Gammaproteobacteria;o__unidentified_Gammaproteobacteria;f__Burkholderiaceae;g__Limnobacter;s__
OTU_717	0	0	0	0	0	0	0	0	2	0	0	0	0	0	0	0	k__Bacteria;p__Tenericutes;c__Mollicutes;o__;f__;g__;s__
OTU_718	0	0	0	0	0	0	0	0	0	0	0	1	0	0	0	0	k__Bacteria;p__Firmicutes;c__Bacilli;o__Lactobacillales;f__Lactobacillaceae;g__Lactobacillus
OTU_719	0	0	0	2	0	0	0	0	0	0	0	1	0	0	0	0	k__Bacteria;p__Bacteroidetes;c__Bacteroidia;o__Bacteroidales
OTU_720	0	0	0	2	0	0	0	0	0	0	0	0	0	0	0	0	k__Bacteria;p__Firmicutes;c__Clostridia;o__Clostridiales;f__Lachnospiraceae;g__Acetitomaculum;s__
OTU_721	0	0	0	0	0	0	0	0	0	0	0	0	6	0	0	0	k__Bacteria;p__Proteobacteria;c__Deltaproteobacteria;o__Desulfovibrionales;f__Desulfovibrionaceae;g__Desulfovibrio;s__Desulfovibrio_piger
OTU_726	0	0	0	0	0	0	0	1	0	3	0	1	0	0	5	4	k__Bacteria;p__Firmicutes;c__Clostridia;o__Clostridiales;f__Lachnospiraceae
OTU_728	0	0	0	3	0	0	0	0	0	0	0	0	0	0	0	0	k__Bacteria;p__Firmicutes;c__Negativicutes;o__Selenomonadales;f__Veillonellaceae
OTU_732	0	0	0	0	0	0	0	0	0	1	0	1	0	0	0	0	k__Bacteria;p__Firmicutes;c__Clostridia;o__Clostridiales;f__Ruminococcaceae
OTU_733	0	0	0	0	0	0	0	0	0	0	0	0	0	0	5	0	k__Bacteria;p__Actinobacteria;c__unidentified_Actinobacteria;o__Actinomycetales;f__Actinomycetaceae;g__Actinomyces
OTU_735	0	0	0	0	0	0	0	0	0	1	1	0	2	0	1	0	k__Bacteria;p__Proteobacteria;c__Alphaproteobacteria;o__Rhodobacterales;f__Rhodobacteraceae
OTU_736	0	0	0	0	0	0	0	0	0	5	1	0	0	0	0	0	k__Bacteria;p__Firmicutes;c__Clostridia;o__Clostridiales;f__Defluviitaleaceae;g__;s__
OTU_737	0	0	0	1	0	0	0	1	0	0	0	0	0	2	0	0	k__Bacteria;p__Firmicutes;c__Clostridia;o__Clostridiales;f__Peptococcaceae;g__Peptococcus;s__
OTU_738	0	0	3	0	0	0	2	0	0	0	0	0	0	0	0	0	k__Bacteria;p__Firmicutes;c__Clostridia;o__Clostridiales;f__Lachnospiraceae;g__Roseburia;s__
OTU_740	0	0	0	0	0	0	0	0	0	0	0	0	0	0	0	0	k__Bacteria;p__Bacteroidetes;c__Bacteroidia;o__Bacteroidales
OTU_741	0	0	0	0	0	0	0	0	0	0	0	0	0	0	0	0	k__Bacteria;p__Proteobacteria;c__Alphaproteobacteria;o__unidentified_Alphaproteobacteria;f__Acetobacteraceae
OTU_742	0	0	0	0	0	0	0	0	1	0	0	0	1	0	0	0	k__Bacteria;p__Actinobacteria;c__unidentified_Actinobacteria;o__Micrococcales;f__Micrococcaceae
OTU_745	0	0	0	0	1	0	0	0	1	0	1	0	0	0	0	0	k__Bacteria;p__Firmicutes;c__Clostridia;o__Clostridiales;f__Ruminococcaceae;g__;s__
OTU_746	0	0	0	3	0	0	0	0	0	0	0	0	0	0	1	2	k__Bacteria;p__Actinobacteria;c__Coriobacteriia;o__Coriobacteriales;f__Atopobiaceae;g__Atopobium;s__Atopobium_parvulum
OTU_747	2	0	0	0	0	0	0	0	0	0	0	0	0	0	0	0	k__Bacteria;p__Firmicutes;c__Clostridia;o__Clostridiales;f__Ruminococcaceae;g__Faecalibacterium;s__
OTU_749	0	0	0	0	0	0	0	0	0	0	0	0	0	0	0	0	k__Bacteria;p__Firmicutes;c__Clostridia;o__Clostridiales;f__Peptostreptococcaceae;g__Filifactor;s__
OTU_750	0	0	0	0	0	0	0	0	0	0	0	0	8	0	0	0	k__Bacteria;p__Bacteroidetes;c__Bacteroidia;o__Bacteroidales;f__Bacteroidaceae;g__Bacteroides
OTU_753	0	0	0	0	0	0	0	0	0	0	0	0	0	0	0	0	k__Bacteria;p__Bacteroidetes;c__Bacteroidia;o__Bacteroidales;f__Rikenellaceae;g__;s__
OTU_755	0	0	0	0	0	0	0	0	0	0	0	0	0	0	0	0	k__Bacteria;p__Acidobacteria;c__Acidobacteriia;o__Solibacterales;f__unidentified_Solibacterales;g__Candidatus_Solibacter;s__
OTU_756	0	0	0	0	0	0	0	0	0	0	0	0	0	0	0	2	k__Bacteria;p__Firmicutes;c__Clostridia;o__Clostridiales;f__Ruminococcaceae
OTU_758	0	0	0	0	0	0	2	0	0	0	0	0	0	0	0	0	k__Bacteria;p__Bacteroidetes;c__Bacteroidia;o__Bacteroidales;f__Prevotellaceae;g__unidentified_Prevotellaceae;s__Prevotella_sp_DJF_CP65
OTU_760	0	0	0	0	0	0	0	1	0	2	0	0	0	0	0	0	k__Bacteria;p__Proteobacteria;c__Gammaproteobacteria;o__unidentified_Gammaproteobacteria;f__Rhodocyclaceae;g__Dechloromonas;s__
OTU_764	0	0	0	2	0	0	0	0	0	0	0	0	0	0	0	0	k__Bacteria;p__Actinobacteria;c__unidentified_Actinobacteria;o__Bifidobacteriales;f__Bifidobacteriaceae;g__;s__
OTU_770	0	0	0	0	0	0	0	0	0	0	0	0	0	0	0	0	k__Bacteria;p__Chloroflexi;c__Anaerolineae;o__Anaerolineales;f__Anaerolineaceae;g__Anaerolinea;s__
OTU_772	0	0	0	0	0	0	0	0	0	2	0	0	0	0	0	0	k__Bacteria;p__Firmicutes;c__Clostridia;o__Clostridiales;f__Lachnospiraceae;g__;s__
OTU_773	0	0	0	0	0	0	0	0	2	0	0	0	0	0	0	0	k__Bacteria;p__Bacteroidetes;c__Bacteroidia;o__Bacteroidales;f__Prevotellaceae;g__;s__
OTU_777	0	0	0	0	0	0	0	0	5	0	0	0	0	0	0	0	k__Bacteria;p__Firmicutes;c__Clostridia;o__Clostridiales;f__Ruminococcaceae;g__;s__
OTU_778	0	1	0	3	0	1	0	1	0	0	0	0	0	0	0	0	k__Bacteria;p__Firmicutes;c__Clostridia;o__Clostridiales;f__Ruminococcaceae
OTU_779	2	0	0	0	0	0	0	0	0	0	0	0	0	0	0	0	k__Bacteria;p__Actinobacteria;c__unidentified_Actinobacteria;o__Frankiales;f__Sporichthyaceae;g__;s__
OTU_780	0	0	0	0	0	0	0	0	0	0	0	0	18	0	0	0	k__Bacteria;p__Bacteroidetes;c__Bacteroidia;o__Bacteroidales;f__Barnesiellaceae;g__Barnesiella;s__
OTU_781	0	0	0	0	0	0	0	0	0	0	0	0	0	0	0	0	k__Bacteria;p__Firmicutes;c__Clostridia;o__Clostridiales;f__Christensenellaceae;g__;s__
OTU_782	0	0	0	0	0	0	0	1	0	0	0	0	0	0	0	0	k__Bacteria;p__Bacteroidetes;c__Bacteroidia;o__Bacteroidales;f__Prevotellaceae;g__Prevotella;s__Prevotella_bivia
OTU_784	0	0	0	0	0	0	0	0	1	0	0	0	0	0	0	0	k__Bacteria;p__Firmicutes;c__Bacilli;o__Lactobacillales;f__Leuconostocaceae;g__Weissella;s__Weissella_cibaria
OTU_786	0	0	0	0	1	0	0	0	0	0	0	0	0	0	0	0	k__Bacteria;p__Firmicutes;c__Erysipelotrichia;o__Erysipelotrichales;f__Erysipelotrichaceae;g__Ileibacterium;s__Ileibacterium_valens
OTU_787	0	0	0	0	0	0	0	0	0	0	0	0	0	0	0	1	k__Bacteria;p__Bacteroidetes;c__Rhodothermia;o__Balneolales;f__Balneolaceae;g__;s__
OTU_788	0	0	0	0	0	0	0	0	1	0	0	0	0	0	0	0	k__Bacteria;p__Firmicutes;c__Clostridia;o__Clostridiales;f__Ruminococcaceae;g__unidentified_Ruminococcaceae;s__rumen_bacterium_NK4A214
OTU_789	0	0	0	0	0	1	0	0	0	0	0	0	0	0	2	0	k__Bacteria;p__Bacteroidetes;c__Bacteroidia;o__Bacteroidales;f__Bacteroidaceae;g__Bacteroides
OTU_790	0	0	0	0	0	0	0	0	0	0	0	0	2	0	0	0	k__Bacteria;p__Proteobacteria;c__Gammaproteobacteria;o__Alteromonadales;f__Shewanellaceae;g__Shewanella;s__Shewanella_algae
OTU_791	0	0	0	0	0	0	1	0	3	0	0	0	0	0	0	0	k__Bacteria;p__Actinobacteria;c__unidentified_Actinobacteria;o__Micrococcales;f__Microbacteriaceae;g__Candidatus_Aquiluna;s__
OTU_793	0	0	0	0	0	0	0	0	2	0	0	0	0	0	0	0	k__Bacteria;p__Firmicutes;c__Clostridia;o__Clostridiales
OTU_794	0	0	0	0	0	0	0	0	8	0	0	0	0	0	0	0	k__Bacteria;p__Proteobacteria;c__Deltaproteobacteria;o__Desulfovibrionales;f__Desulfovibrionaceae;g__;s__
OTU_795	0	0	0	0	0	0	0	1	0	1	0	0	0	0	0	0	k__Bacteria;p__Firmicutes;c__Clostridia;o__Clostridiales;f__Lachnospiraceae;g__unidentified_Lachnospiraceae;s__Lachnospiraceae_bacterium_10-1
OTU_796	1	0	1	4	0	0	0	0	0	2	0	4	0	0	0	2	k__Bacteria;p__Firmicutes;c__Clostridia;o__Clostridiales;f__Lachnospiraceae
OTU_798	0	0	0	0	0	0	0	0	0	0	0	0	1	0	0	0	k__Bacteria;p__Proteobacteria;c__Gammaproteobacteria;o__unidentified_Gammaproteobacteria;f__Burkholderiaceae;g__Sutterella;s__
OTU_800	0	0	0	0	0	0	0	1	0	0	0	3	11	0	1	0	k__Bacteria;p__Firmicutes;c__Clostridia;o__Clostridiales;f__Ruminococcaceae;g__unidentified_Ruminococcaceae;s__Ruminococcus_bicirculans
OTU_801	0	0	0	2	0	0	0	0	0	0	0	0	0	0	0	0	Unknown
OTU_802	0	0	0	0	0	0	0	0	0	0	0	0	0	0	0	0	k__Bacteria;p__Proteobacteria;c__Alphaproteobacteria;o__Rhizobiales;f__Beijerinckiaceae;g__Bosea;s__
OTU_805	0	0	0	0	0	0	0	0	0	0	0	0	0	3	0	0	k__Bacteria;p__Firmicutes;c__Clostridia;o__Clostridiales;f__Peptococcaceae;g__Thermincola
OTU_806	2	2	9	11	6	4	5	0	13	8	8	19	5	0	20	16	k__Bacteria;p__Firmicutes;c__Clostridia;o__Clostridiales;f__Lachnospiraceae;g__;s__
OTU_807	0	0	0	0	0	0	0	0	1	0	0	0	0	0	0	0	k__Bacteria;p__Firmicutes;c__Clostridia;o__Clostridiales;f__Lachnospiraceae
OTU_808	0	0	0	0	0	0	0	0	0	0	0	2	0	0	0	3	k__Bacteria;p__Firmicutes;c__Clostridia;o__Clostridiales;f__Lachnospiraceae
OTU_809	0	0	0	0	0	0	0	0	0	0	0	0	0	0	1	0	k__Bacteria;p__Proteobacteria;c__Gammaproteobacteria;o__Pseudomonadales;f__Moraxellaceae;g__Psychrobacter;s__Psychrobacter_faecalis
OTU_811	0	0	0	0	0	0	0	0	0	0	0	3	0	0	0	0	k__Bacteria;p__Firmicutes;c__Erysipelotrichia;o__Erysipelotrichales;f__Erysipelotrichaceae;g__Sharpea;s__
OTU_812	0	0	0	1	0	0	0	0	0	0	0	0	0	0	2	0	k__Bacteria;p__Proteobacteria;c__Gammaproteobacteria;o__Enterobacteriales;f__Enterobacteriaceae;g__Proteus;s__Proteus_vulgaris
OTU_814	0	0	0	0	0	0	0	0	0	0	0	0	0	0	0	0	k__Bacteria;p__Acidobacteria;c__Acidobacteriia;o__Solibacterales
OTU_816	0	0	0	0	0	0	0	0	0	0	0	2	0	0	0	0	k__Bacteria;p__Firmicutes;c__Clostridia;o__Clostridiales;f__unidentified_Clostridiales;g__unidentified_Clostridiales;s__Eubacterium_sp_AB3007
OTU_817	0	0	0	1	0	0	0	0	0	0	0	0	0	0	0	0	k__Bacteria;p__Firmicutes;c__Clostridia;o__Clostridiales;f__Ruminococcaceae;g__;s__
OTU_818	0	0	0	0	0	0	0	0	0	0	0	0	0	0	0	2	k__Bacteria;p__Firmicutes;c__Clostridia;o__Clostridiales;f__unidentified_Clostridiales
OTU_819	0	0	0	0	0	0	0	0	0	0	0	0	0	2	0	1	k__Bacteria;p__Firmicutes;c__Bacilli;o__Bacillales;f__unidentified_Bacillales;g__Exiguobacterium
OTU_822	2	0	0	0	0	0	0	0	0	0	0	0	0	0	0	0	k__Bacteria;p__Firmicutes
OTU_823	0	0	0	0	0	0	0	0	0	3	0	0	0	0	0	0	k__Bacteria;p__Firmicutes;c__Clostridia;o__Clostridiales;f__Ruminococcaceae
OTU_824	0	0	0	0	0	0	0	0	0	0	0	0	0	0	0	0	k__Bacteria;p__Spirochaetes;c__Spirochaetia;o__Spirochaetales;f__Spirochaetaceae;g__;s__
OTU_825	0	0	0	0	0	0	0	0	0	0	0	1	0	0	0	0	k__Bacteria;p__Firmicutes;c__Clostridia;o__Clostridiales;f__unidentified_Clostridiales;g__Mogibacterium;s__
OTU_826	0	0	0	1	0	0	0	0	0	0	0	2	0	0	0	0	k__Bacteria;p__Bacteroidetes;c__Bacteroidia;o__Bacteroidales;f__Prevotellaceae
OTU_828	0	0	0	0	0	0	0	0	0	0	0	0	0	0	0	0	k__Bacteria;p__Tenericutes;c__Mollicutes;o__;f__;g__;s__
OTU_834	0	0	0	0	1	0	0	0	6	0	0	0	0	0	0	0	k__Bacteria;p__Firmicutes;c__Clostridia;o__Clostridiales;f__Lachnospiraceae
OTU_835	0	0	0	0	0	0	0	0	13	0	0	0	0	0	0	0	k__Bacteria;p__Bacteroidetes;c__Bacteroidia;o__Bacteroidales;f__Prevotellaceae;g__unidentified_Prevotellaceae;s__bacterium_P3
OTU_836	0	0	0	0	1	0	0	0	0	0	0	0	0	0	0	0	k__Bacteria;p__Firmicutes;c__Clostridia;o__Clostridiales;f__Ruminococcaceae
OTU_837	0	0	0	0	0	0	0	0	0	0	0	0	0	0	2	0	k__Bacteria;p__Tenericutes;c__Mollicutes;o__;f__;g__;s__
OTU_838	0	0	0	2	0	0	0	0	0	0	0	0	0	0	0	0	k__Bacteria;p__Bacteroidetes;c__Bacteroidia;o__Bacteroidales;f__Prevotellaceae;g__;s__
OTU_841	0	0	0	0	0	0	0	0	0	0	0	0	0	0	0	1	k__Bacteria;p__Firmicutes;c__Clostridia;o__Clostridiales;f__unidentified_Clostridiales
OTU_843	0	0	0	0	0	0	0	0	0	0	0	0	0	0	0	0	k__Bacteria;p__Firmicutes;c__Clostridia;o__Clostridiales;f__Ruminococcaceae
OTU_845	0	0	0	0	0	0	0	0	0	0	0	0	10	0	0	0	k__Bacteria;p__Bacteroidetes;c__Bacteroidia;o__Bacteroidales;f__Prevotellaceae;g__Paraprevotella
OTU_846	5	3	2	3	2	1	0	1	8	2	3	1	28	2	0	1	k__Bacteria;p__Bacteroidetes;c__Bacteroidia;o__Bacteroidales;f__Bacteroidaceae;g__Bacteroides;s__Bacteroides_caccae
OTU_848	0	0	0	0	0	0	0	0	0	0	0	0	0	2	0	1	k__Bacteria;p__Bacteroidetes;c__Bacteroidia;o__Bacteroidales;f__Prevotellaceae;g__unidentified_Prevotellaceae;s__Prevotella_sp_oral_clone_DA058
OTU_849	0	0	0	0	0	0	0	0	0	0	0	0	0	0	2	0	k__Bacteria;p__Tenericutes;c__Mollicutes;o__;f__;g__;s__
OTU_850	0	0	0	3	0	0	0	0	0	0	0	1	0	0	0	0	k__Bacteria;p__Bacteroidetes;c__Bacteroidia;o__Bacteroidales
OTU_853	0	0	0	0	0	0	0	0	0	0	0	2	0	0	0	0	k__Bacteria;p__Bacteroidetes;c__Bacteroidia;o__Bacteroidales;f__Prevotellaceae;g__;s__
OTU_854	0	0	1	0	0	0	0	0	0	0	3	0	0	0	2	0	k__Bacteria;p__Firmicutes;c__Clostridia;o__Clostridiales;f__Lachnospiraceae;g__Lachnoclostridium;s__[Clostridium]_clostridioforme
OTU_857	3	5	20	16	3	6	4	11	19	25	6	4	9	1	4	8	k__Bacteria;p__Firmicutes;c__Clostridia;o__Clostridiales;f__Ruminococcaceae
OTU_858	0	0	0	0	0	0	0	0	2	0	0	0	0	0	0	0	k__Bacteria;p__Bacteroidetes;c__Bacteroidia;o__Bacteroidales;f__Prevotellaceae
OTU_859	0	0	0	0	0	0	1	0	1	0	0	0	0	0	0	3	k__Bacteria;p__Firmicutes;c__Clostridia;o__Clostridiales;f__unidentified_Clostridiales;g__unidentified_Clostridiales;s__Clostridium_sp_ND2
OTU_862	0	0	0	2	0	0	0	0	0	0	0	2	0	0	0	0	k__Bacteria;p__Bacteroidetes;c__Bacteroidia;o__Bacteroidales;f__Prevotellaceae;g__;s__
OTU_863	0	0	0	0	0	0	0	0	2	1	0	0	0	0	0	0	k__Bacteria;p__Firmicutes;c__Clostridia;o__Clostridiales
OTU_869	0	0	0	2	0	0	0	0	0	0	0	0	0	0	0	0	k__Bacteria;p__Bacteroidetes;c__Bacteroidia;o__Bacteroidales;f__Muribaculaceae;g__;s__
OTU_872	0	0	0	0	0	0	0	0	0	0	0	5	0	0	0	0	k__Bacteria;p__Firmicutes;c__Clostridia;o__Clostridiales;f__Ruminococcaceae;g__unidentified_Ruminococcaceae;s__Clostridiales_bacterium_canine_oral_taxon_123
OTU_876	0	0	0	3	0	0	0	0	0	0	0	1	0	0	0	0	k__Bacteria
OTU_877	0	0	0	0	0	0	0	0	0	0	0	0	0	0	0	0	k__Bacteria;p__Firmicutes;c__Clostridia;o__Clostridiales;f__Ruminococcaceae
OTU_878	1	0	0	0	0	0	0	0	0	0	0	0	0	0	0	0	k__Bacteria;p__Bacteroidetes;c__Bacteroidia;o__Bacteroidales;f__Rikenellaceae;g__Alistipes;s__Alistipes_sp_N15MGS-157
OTU_883	0	0	0	0	0	0	0	0	10	0	0	0	0	0	13	0	k__Bacteria;p__Firmicutes;c__Clostridia;o__Clostridiales;f__Ruminococcaceae;g__unidentified_Ruminococcaceae;s__[Clostridium]_papyrosolvens
OTU_884	0	0	0	0	0	0	0	0	0	2	0	1	0	0	0	0	k__Bacteria;p__Firmicutes;c__Clostridia;o__Clostridiales;f__Lachnospiraceae;g__;s__
OTU_885	0	0	0	0	0	4	0	0	0	0	0	0	0	0	0	0	k__Bacteria;p__Bacteroidetes;c__Bacteroidia;o__Flavobacteriales;f__Flavobacteriaceae;g__Winogradskyella
OTU_888	0	0	0	0	0	0	0	0	0	2	2	0	0	0	0	0	k__Bacteria;p__Firmicutes;c__Bacilli;o__Lactobacillales;f__Lactobacillaceae;g__Lactobacillus;s__Lactobacillus_bombi
OTU_889	1	0	1	2	0	0	0	1	2	2	0	3	0	0	0	12	k__Bacteria;p__Firmicutes;c__Clostridia;o__Clostridiales;f__Lachnospiraceae;g__unidentified_Lachnospiraceae;s__Lachnospiraceae_bacterium_COE1
OTU_890	0	0	0	0	0	0	0	0	2	0	0	0	0	0	0	0	k__Bacteria;p__Bacteroidetes;c__Bacteroidia;o__Bacteroidales;f__Muribaculaceae;g__;s__
OTU_891	0	0	0	0	0	0	0	0	5	0	0	0	0	0	0	0	k__Bacteria;p__Bacteroidetes;c__Bacteroidia;o__Bacteroidales;f__Muribaculaceae;g__;s__
OTU_894	0	0	0	0	0	0	0	0	3	0	0	0	0	0	0	0	k__Bacteria;p__Bacteroidetes;c__Bacteroidia;o__Bacteroidales;f__Muribaculaceae;g__;s__
OTU_895	0	0	0	0	0	0	0	0	8	0	0	0	0	0	0	0	k__Bacteria;p__Bacteroidetes;c__Bacteroidia;o__Bacteroidales;f__Prevotellaceae;g__;s__
OTU_896	0	0	0	0	0	0	0	1	0	0	0	0	0	0	0	0	k__Bacteria;p__Acidobacteria;c__Acidobacteriia;o__Solibacterales;f__;g__;s__
OTU_897	0	0	0	0	0	0	0	0	0	0	0	2	0	0	0	0	k__Bacteria;p__Bacteroidetes;c__Bacteroidia;o__Bacteroidales;f__Muribaculaceae;g__;s__
OTU_898	0	0	0	1	0	0	0	0	0	0	0	0	0	0	0	0	Unknown
OTU_899	6	23	11	0	6	0	0	0	228	38	31	25	14	4	3	9	k__Bacteria;p__Bacteroidetes;c__Bacteroidia;o__Bacteroidales;f__Muribaculaceae;g__;s__
OTU_906	0	0	0	0	0	0	0	0	0	0	0	0	0	0	2	1	k__Bacteria;p__Firmicutes;c__Clostridia;o__Clostridiales;f__Ruminococcaceae
OTU_909	0	0	0	0	0	0	0	0	0	0	0	0	0	0	0	0	k__Bacteria;p__Actinobacteria;c__unidentified_Actinobacteria;o__Kineosporiales;f__Kineosporiaceae;g__Quadrisphaera;s__Quadrisphaera_granulorum
OTU_913	0	0	0	2	0	0	0	0	0	0	0	0	0	0	0	0	Unknown
OTU_916	0	0	3	0	0	0	0	0	0	0	0	0	0	0	0	0	k__Bacteria
OTU_918	0	0	3	0	0	0	0	0	0	0	0	0	0	0	0	0	Unknown
OTU_919	0	0	0	0	0	0	0	0	0	0	0	0	3	0	0	0	k__Bacteria;p__Bacteroidetes;c__Bacteroidia;o__Bacteroidales;f__Bacteroidaceae;g__Bacteroides
OTU_922	0	0	0	0	0	0	0	0	0	0	0	0	4	0	0	0	k__Bacteria;p__Bacteroidetes;c__Bacteroidia;o__Flavobacteriales;f__unidentified_Flavobacteriales;g__Cloacibacterium;s__
OTU_923	4	2	6	4	3	4	2	3	37	82	4	3	2	0	11	17	k__Bacteria;p__Firmicutes;c__Clostridia;o__Clostridiales;f__Lachnospiraceae
OTU_925	0	0	0	0	0	1	0	0	0	0	0	0	0	0	0	0	k__Bacteria;p__Proteobacteria;c__Gammaproteobacteria;o__unidentified_Gammaproteobacteria;f__Burkholderiaceae;g__Polynucleobacter;s__Polynucleobacter_asymbioticus
OTU_927	0	0	0	1	0	0	0	0	0	0	0	0	0	0	0	0	k__Bacteria
OTU_933	0	0	0	0	0	0	0	3	0	0	0	0	0	0	0	0	k__Bacteria
OTU_935	0	0	0	2	0	0	0	0	0	0	0	0	0	0	0	0	Unknown
OTU_937	0	0	0	0	0	0	0	0	0	0	0	1	0	0	0	0	k__Bacteria;p__Bacteroidetes;c__Bacteroidia;o__Bacteroidales;f__Prevotellaceae
OTU_938	0	0	0	0	0	0	0	0	2	0	0	0	0	0	0	0	k__Bacteria;p__Bacteroidetes;c__Bacteroidia;o__Bacteroidales;f__Tannerellaceae;g__Parabacteroides
OTU_939	0	0	0	0	0	0	0	0	0	2	0	0	0	0	0	0	k__Bacteria;p__Planctomycetes;c__Phycisphaerae;o__Phycisphaerales;f__Phycisphaeraceae;g__;s__
OTU_940	0	0	0	1	0	0	0	0	0	0	0	0	0	0	0	0	k__Bacteria
OTU_941	0	0	3	0	0	0	21	0	0	0	0	0	0	0	0	0	k__Bacteria;p__Firmicutes;c__Clostridia;o__Clostridiales;f__Lachnospiraceae
OTU_942	0	0	0	0	0	0	0	0	0	0	5	0	0	0	0	0	Unknown
OTU_943	0	0	0	0	0	0	0	0	1	0	0	0	0	0	0	0	k__Bacteria;p__Firmicutes;c__Clostridia;o__Clostridiales;f__Ruminococcaceae;g__Papillibacter;s__
OTU_944	0	0	0	0	0	0	1	1	0	0	0	0	0	0	0	0	k__Bacteria;p__Proteobacteria;c__Gammaproteobacteria;o__unidentified_Gammaproteobacteria;f__Neisseriaceae;g__Neisseria;s__Neisseria_flava
OTU_946	0	0	0	0	0	0	2	0	0	0	0	0	0	0	0	0	k__Bacteria;p__Firmicutes;c__Clostridia;o__Clostridiales;f__Ruminococcaceae
OTU_947	0	0	0	0	0	0	0	0	3	2	0	0	0	0	0	0	k__Bacteria;p__Tenericutes;c__Mollicutes;o__;f__;g__;s__
OTU_949	0	0	0	2	0	0	0	0	0	0	0	0	0	0	0	0	k__Bacteria;p__Proteobacteria;c__Gammaproteobacteria;o__unidentified_Gammaproteobacteria;f__Burkholderiaceae;g__Limnohabitans;s__Limnohabitans_curvus
OTU_951	0	0	1	1	0	0	3	0	2	0	0	2	0	0	0	3	k__Bacteria;p__Firmicutes;c__Clostridia;o__Clostridiales;f__Lachnospiraceae
OTU_954	0	0	0	1	0	0	0	0	0	0	0	0	0	0	0	0	k__Bacteria;p__Firmicutes;c__Clostridia;o__Clostridiales;f__Christensenellaceae;g__unidentified_Christensenellaceae;s__bacterium_enrichment_culture_clone_PKS4
OTU_955	2	0	0	0	0	0	0	0	0	0	0	0	1	0	0	0	k__Bacteria;p__Proteobacteria;c__Alphaproteobacteria;o__Rhizobiales;f__Rhizobiaceae;g__Aureimonas
OTU_959	0	0	2	0	0	0	0	0	0	0	0	0	0	0	0	0	Unknown
OTU_961	0	0	0	2	0	0	0	0	0	0	0	1	0	0	0	0	k__Bacteria;p__Actinobacteria;c__unidentified_Actinobacteria;o__Frankiales;f__Geodermatophilaceae;g__Blastococcus;s__Blastococcus_aggregatus
OTU_964	0	0	0	0	0	0	0	0	0	0	0	0	1	0	0	0	k__Bacteria;p__Proteobacteria;c__Gammaproteobacteria;o__unidentified_Gammaproteobacteria;f__Burkholderiaceae;g__Aquabacterium;s__
OTU_967	0	0	0	0	0	0	0	5	0	0	0	0	0	0	0	0	Unknown
OTU_968	0	0	0	0	0	0	0	0	0	0	0	0	0	0	0	0	k__Bacteria;p__Firmicutes;c__Erysipelotrichia;o__Erysipelotrichales;f__Erysipelotrichaceae
OTU_969	6	3	113	16	0	0	1	0	11	98	5	12	8	0	8	2	k__Bacteria;p__Firmicutes;c__Clostridia;o__Clostridiales;f__Lachnospiraceae
OTU_974	0	0	0	0	0	0	0	0	0	0	0	0	0	0	0	0	k__Bacteria;p__Actinobacteria;c__unidentified_Actinobacteria;o__Bifidobacteriales;f__Bifidobacteriaceae
OTU_977	0	0	1	3	0	0	0	0	0	2	0	0	1	0	1	0	k__Bacteria;p__Firmicutes;c__Clostridia;o__Clostridiales;f__Ruminococcaceae
OTU_978	0	0	0	0	0	0	0	0	0	0	0	0	0	0	0	0	k__Bacteria;p__Firmicutes;c__Clostridia;o__Clostridiales;f__Lachnospiraceae;g__Shuttleworthia;s__
OTU_982	0	0	0	0	0	0	0	0	0	0	0	2	1	0	3	0	k__Bacteria;p__Firmicutes;c__Bacilli;o__Lactobacillales;f__Lactobacillaceae;g__Lactobacillus;s__Lactobacillus_delbrueckii
OTU_984	0	0	0	0	0	0	0	0	1	0	0	0	0	0	0	0	k__Bacteria;p__Firmicutes;c__Clostridia;o__Clostridiales;f__Ruminococcaceae;g__Oscillibacter;s__
OTU_985	0	0	0	0	0	0	0	0	0	0	0	0	0	0	1	0	k__Bacteria;p__unidentified_Bacteria;c__unidentified_Bacteria;o__Campylobacterales;f__unidentified_Campylobacterales;g__Arcobacter;s__Arcobacter_sp_CpA_b6
OTU_987	0	0	0	0	0	0	0	0	0	0	0	0	0	0	0	0	k__Bacteria;p__Proteobacteria;c__Deltaproteobacteria;o__Myxococcales;f__;g__;s__
OTU_989	0	0	0	0	0	0	0	0	0	0	0	0	2	0	0	0	k__Bacteria;p__Proteobacteria;c__Deltaproteobacteria;o__Myxococcales;f__Archangiaceae;g__Anaeromyxobacter;s__
OTU_990	0	0	0	0	0	0	0	0	0	0	0	0	3	0	0	0	k__Bacteria;p__Cyanobacteria;c__unidentified_Cyanobacteria;o__Synechococcales
OTU_993	0	0	0	0	0	0	0	0	0	0	0	0	0	0	0	0	k__Bacteria;p__Proteobacteria;c__Deltaproteobacteria;o__Myxococcales;f__Haliangiaceae;g__Haliangium
OTU_994	0	0	0	2	0	0	0	0	0	0	0	0	0	0	0	0	Unknown
OTU_995	0	0	0	0	0	0	0	1	0	0	0	0	0	0	0	0	Unknown
OTU_996	0	0	0	0	0	0	0	0	0	0	0	0	5	0	0	0	k__Bacteria;p__Firmicutes;c__Clostridia;o__Clostridiales;f__Ruminococcaceae
OTU_997	0	0	0	0	0	0	0	0	0	0	0	0	3	0	0	0	k__Bacteria;p__Firmicutes;c__Clostridia;o__Clostridiales;f__Ruminococcaceae
OTU_998	0	0	0	3	0	0	0	0	0	0	0	0	0	0	0	0	Unknown
OTU_1003	0	0	0	2	0	0	0	0	0	0	0	3	0	0	0	0	k__Bacteria;p__Firmicutes;c__Clostridia;o__Clostridiales;f__Lachnospiraceae
OTU_1004	0	0	0	0	1	0	0	0	0	0	0	0	0	0	0	0	k__Bacteria
OTU_1005	0	0	0	0	0	0	0	0	2	0	1	0	0	0	0	0	k__Bacteria;p__Bacteroidetes;c__Bacteroidia;o__Bacteroidales;f__Muribaculaceae;g__;s__
OTU_1007	0	0	0	1	0	0	0	0	0	0	0	2	0	0	0	3	k__Bacteria;p__Bacteroidetes;c__Bacteroidia;o__Bacteroidales;f__Prevotellaceae
OTU_1008	0	0	0	0	0	0	0	0	0	3	0	0	0	0	0	0	Unknown
OTU_1010	0	0	0	0	0	0	0	0	0	0	0	0	0	1	0	0	k__Bacteria;p__Bacteroidetes;c__Bacteroidia;o__Bacteroidales;f__Porphyromonadaceae;g__Porphyromonas;s__
OTU_1012	0	0	3	0	0	0	0	0	0	0	0	0	0	0	0	0	Unknown
OTU_1013	0	0	0	0	0	0	0	0	0	0	0	2	0	0	0	0	k__Bacteria
OTU_1015	7	5	0	3	5	13	0	1	58	51	9	12	11	1	3	5	k__Bacteria;p__Bacteroidetes;c__Bacteroidia;o__Bacteroidales;f__Rikenellaceae;g__Alistipes;s__Alistipes_finegoldii
OTU_1016	0	0	1	0	0	0	0	0	0	0	0	0	0	0	0	0	Unknown
OTU_1018	0	0	0	0	0	0	0	0	0	1	0	2	0	0	0	0	k__Bacteria;p__Bacteroidetes;c__Bacteroidia;o__Bacteroidales;f__Prevotellaceae;g__Alloprevotella
OTU_1019	0	0	0	0	0	0	0	0	1	1	0	0	0	0	0	0	k__Bacteria;p__Firmicutes;c__Clostridia;o__Clostridiales;f__Lachnospiraceae
OTU_1020	0	0	0	0	0	0	0	2	0	0	0	0	0	0	0	0	Unknown
OTU_1023	2	0	0	0	0	0	0	1	0	0	0	0	0	0	0	0	Unknown
OTU_1027	0	0	0	0	0	0	0	0	1	0	0	0	0	0	0	0	k__Bacteria;p__Actinobacteria;c__unidentified_Actinobacteria;o__Micrococcales;f__Micrococcaceae;g__Rothia
OTU_1029	0	0	0	0	0	0	0	0	0	0	0	0	0	0	0	0	Unknown
OTU_1036	0	0	0	0	0	0	0	0	0	0	0	0	2	0	0	0	k__Bacteria;p__Actinobacteria;c__Coriobacteriia;o__Coriobacteriales;f__Eggerthellaceae;g__Enterorhabdus;s__
OTU_1041	0	0	0	0	0	0	0	0	0	0	0	0	0	0	0	0	Unknown
OTU_1043	0	0	0	0	0	0	0	0	2	0	0	0	0	0	0	0	k__Bacteria;p__Melainabacteria;c__;o__;f__;g__;s__
OTU_1045	0	0	0	0	0	0	0	0	0	0	3	0	0	0	0	0	k__Bacteria;p__Proteobacteria;c__Gammaproteobacteria;o__unidentified_Gammaproteobacteria;f__Burkholderiaceae;g__Achromobacter;s__
OTU_1046	0	0	0	0	0	0	0	0	0	0	0	1	0	0	0	0	k__Bacteria;p__Bacteroidetes;c__Bacteroidia;o__Bacteroidales;f__Muribaculaceae;g__;s__
OTU_1048	0	0	0	2	0	0	0	0	0	0	0	4	0	0	0	1	k__Bacteria;p__Firmicutes;c__Clostridia;o__Clostridiales;f__Lachnospiraceae
OTU_1049	2	0	0	0	0	0	0	0	0	0	0	0	0	0	0	0	k__Bacteria;p__Tenericutes;c__Mollicutes;o__;f__;g__;s__
OTU_1051	0	0	0	0	0	0	0	0	0	0	0	1	0	0	0	0	Unknown
OTU_1052	0	0	0	0	0	0	0	1	0	0	0	0	0	0	0	0	Unknown
OTU_1054	0	0	0	2	0	0	0	0	2	0	1	0	0	0	0	0	k__Bacteria;p__Firmicutes;c__Clostridia;o__Clostridiales
OTU_1055	0	0	1	0	0	0	0	0	0	0	0	0	0	0	0	0	k__Bacteria;p__Proteobacteria;c__Deltaproteobacteria;o__Myxococcales;f__Haliangiaceae;g__Haliangium;s__
OTU_1056	0	0	0	0	0	0	0	0	1	0	0	0	0	0	0	0	k__Bacteria;p__Bacteroidetes;c__Bacteroidia;o__Bacteroidales;f__Muribaculaceae;g__;s__
OTU_1057	3	2	25	22	6	2	57	1	22	145	14	9	9	1	11	45	k__Bacteria;p__Firmicutes;c__Clostridia;o__Clostridiales;f__Lachnospiraceae;g__unidentified_Lachnospiraceae;s__[Ruminococcus]_gnavus
OTU_1058	0	0	0	0	3	0	0	0	0	0	0	0	0	0	0	0	Unknown
OTU_1059	0	0	0	0	0	0	0	0	2	0	0	0	0	0	0	0	k__Bacteria;p__Firmicutes;c__Bacilli;o__Lactobacillales;f__Lactobacillaceae;g__Lactobacillus
OTU_1060	2	7	5	3	3	3	4	0	11	22	10	2	9	2	35	13	k__Bacteria;p__Firmicutes;c__Clostridia;o__Clostridiales;f__Ruminococcaceae;g__unidentified_Ruminococcaceae;s__Clostridium_sp_Culture_Jar-13
OTU_1061	0	0	0	0	0	0	0	0	4	0	0	0	0	0	0	0	k__Bacteria;p__Proteobacteria;c__Gammaproteobacteria;o__Pasteurellales;f__Pasteurellaceae;g__Rodentibacter;s__Rodentibacter_ratti
OTU_1063	0	0	0	0	0	0	0	1	0	0	0	0	0	0	0	0	k__Bacteria
OTU_1067	0	0	0	1	0	0	0	0	0	0	0	0	0	0	0	0	k__Bacteria;p__Acidobacteria
OTU_1069	2	0	0	0	0	0	0	0	0	0	0	0	0	0	0	0	k__Bacteria;p__Acidobacteria;c__Acidobacteriia;o__Solibacterales;f__unidentified_Solibacterales;g__Candidatus_Solibacter;s__
OTU_1070	0	0	0	2	0	0	0	0	0	0	0	0	0	0	0	0	Unknown
OTU_1071	4	14	7	5	10	20	3	16	28	15	10	6	35	26	36	5	k__Bacteria;p__Bacteroidetes;c__Bacteroidia;o__Bacteroidales;f__Muribaculaceae;g__;s__
OTU_1072	0	0	0	2	0	2	0	1	27	7	2	1	4	2	4	3	k__Bacteria;p__Firmicutes;c__Clostridia;o__Clostridiales;f__Ruminococcaceae;g__unidentified_Ruminococcaceae
OTU_1077	0	0	0	0	0	0	1	3	0	0	0	0	0	0	0	0	Unknown
OTU_1078	0	0	0	0	0	0	0	1	0	0	0	0	0	0	0	0	Unknown
OTU_1079	0	0	0	0	0	0	0	3	0	0	0	0	0	0	0	0	k__Bacteria;p__Proteobacteria;c__Gammaproteobacteria;o__unidentified_Gammaproteobacteria;f__Burkholderiaceae
OTU_1083	0	1	0	0	1	0	0	0	4	0	0	0	0	0	0	1	k__Bacteria;p__Firmicutes;c__Clostridia;o__Clostridiales;f__Ruminococcaceae
OTU_1084	0	0	0	2	0	0	0	0	0	0	0	0	0	0	0	0	k__Bacteria;p__Bacteroidetes;c__Bacteroidia;o__Bacteroidales;f__Prevotellaceae;g__unidentified_Prevotellaceae;s__rumen_bacterium_R-9
OTU_1085	0	0	0	0	0	0	0	0	1	0	0	0	0	0	0	0	k__Bacteria;p__Actinobacteria;c__unidentified_Actinobacteria;o__Micrococcales;f__Microbacteriaceae;g__Microbacterium;s__Microbacterium_lacticum
OTU_1088	0	0	0	1	0	0	0	0	0	0	0	0	0	0	0	0	k__Bacteria
OTU_1089	0	0	0	0	1	0	0	0	0	0	0	0	0	1	0	0	Unknown
OTU_1093	0	0	0	0	1	0	0	0	0	0	0	0	0	0	0	0	Unknown
OTU_1095	0	0	0	0	0	0	0	0	0	0	0	0	0	0	0	0	k__Bacteria;p__Acidobacteria;c__Acidobacteriia;o__Solibacterales;f__unidentified_Solibacterales;g__Bryobacter;s__
OTU_1096	0	0	0	1	0	0	0	0	0	0	0	0	0	0	0	0	k__Bacteria;p__Bacteroidetes;c__Bacteroidia;o__Bacteroidales;f__Bacteroidaceae;g__Bacteroides
OTU_1097	0	0	0	0	0	0	0	0	0	0	1	0	0	0	0	0	k__Bacteria;p__Proteobacteria;c__Alphaproteobacteria;o__Rhizobiales;f__Xanthobacteraceae;g__Rhodoplanes;s__
OTU_1098	2	0	0	0	0	0	1	0	0	0	0	0	0	0	0	0	k__Bacteria;p__Firmicutes;c__Clostridia;o__Clostridiales;f__Lachnospiraceae
OTU_1104	0	0	0	3	0	0	0	0	0	0	0	0	0	0	0	0	Unknown
OTU_1106	0	0	0	0	0	0	0	0	0	0	0	1	0	0	0	0	k__Bacteria;p__Firmicutes;c__Clostridia;o__Clostridiales;f__Ruminococcaceae;g__unidentified_Ruminococcaceae;s__Ruminococcus_sp_YE281
OTU_1107	0	0	0	0	0	0	0	2	0	0	0	0	0	0	0	0	Unknown
OTU_1108	0	0	0	0	0	0	0	0	1	0	0	0	0	0	0	0	k__Bacteria;p__Bacteroidetes;c__Bacteroidia;o__Bacteroidales;f__Muribaculaceae;g__;s__
OTU_1110	0	0	0	0	0	0	0	0	0	0	0	0	0	2	0	0	Unknown
OTU_1112	0	0	0	0	3	0	0	0	4	3	1	2	0	0	0	1	k__Bacteria;p__Firmicutes;c__Clostridia;o__Clostridiales;f__Lachnospiraceae
OTU_1114	0	0	1	0	0	0	0	0	0	0	0	0	0	0	0	0	Unknown
OTU_1116	0	0	0	3	0	0	0	0	0	0	0	0	0	0	0	0	k__Bacteria
OTU_1120	0	0	0	0	0	0	0	0	0	0	0	0	0	0	0	0	k__Bacteria;p__Proteobacteria;c__Gammaproteobacteria;o__unidentified_Gammaproteobacteria;f__Neisseriaceae;g__Snodgrassella;s__
OTU_1121	0	2	2	3	0	0	2	0	2	5	4	3	2	0	2	8	k__Bacteria;p__Firmicutes;c__Clostridia;o__Clostridiales;f__Lachnospiraceae;g__Lachnoclostridium;s__[Clostridium]_symbiosum
OTU_1122	0	0	0	0	0	0	0	0	0	0	2	0	0	0	0	0	Unknown
OTU_1123	0	0	0	0	0	0	0	0	0	0	0	0	1	0	0	0	k__Bacteria;p__Firmicutes;c__Bacilli;o__Lactobacillales;f__Streptococcaceae;g__Streptococcus;s__Streptococcus_mutans
OTU_1131	2	0	0	0	0	0	0	0	0	0	0	0	0	0	0	0	Unknown
OTU_1133	0	0	0	0	0	0	0	2	0	0	0	0	0	0	0	0	Unknown
OTU_1134	0	0	0	0	0	0	0	0	0	0	0	0	0	0	0	0	k__Bacteria;p__Bacteroidetes;c__Bacteroidia;o__Bacteroidales;f__Prevotellaceae
OTU_1135	0	0	0	0	0	0	0	1	0	0	0	0	0	0	0	0	Unknown
OTU_1136	0	0	0	0	0	0	0	0	0	0	0	0	3	0	0	0	k__Bacteria;p__Bacteroidetes;c__Bacteroidia;o__Bacteroidales;f__Prevotellaceae;g__;s__
OTU_1138	0	0	0	0	0	0	0	0	0	0	0	0	0	0	0	0	k__Bacteria;p__Proteobacteria;c__Deltaproteobacteria;o__Desulfobacterales;f__Desulfobulbaceae
OTU_1140	0	0	0	0	0	1	0	1	0	0	0	0	0	0	0	0	k__Bacteria;p__Gemmatimonadetes;c__unidentified_Gemmatimonadetes;o__Gemmatimonadales;f__Gemmatimonadaceae
OTU_1141	6	5	30	18	3	2	20	1	6	31	9	3	9	0	14	23	k__Bacteria;p__Firmicutes;c__Clostridia;o__Clostridiales;f__Lachnospiraceae
OTU_1143	0	0	0	2	0	0	0	0	0	0	0	0	0	0	0	0	k__Bacteria;p__Bacteroidetes;c__Bacteroidia;o__Bacteroidales
OTU_1146	0	0	0	0	1	0	0	0	0	0	0	0	0	0	0	0	Unknown
OTU_1148	0	0	0	0	0	0	0	0	0	0	0	0	2	0	0	0	k__Bacteria;p__Firmicutes;c__Clostridia;o__Clostridiales;f__Ruminococcaceae;g__;s__
OTU_1149	0	2	0	0	0	0	0	0	0	0	0	0	0	0	0	0	Unknown
OTU_1151	3	8	6	13	7	3	12	5	11	66	5	7	1	0	2	13	k__Bacteria;p__Firmicutes;c__Clostridia;o__Clostridiales;f__Ruminococcaceae;g__Ruminiclostridium;s__
OTU_1154	1	0	0	0	0	0	0	0	0	0	0	0	0	0	0	0	k__Bacteria;p__Bacteroidetes;c__Bacteroidia;o__Bacteroidales;f__Muribaculaceae;g__;s__
OTU_1155	0	0	0	0	0	0	0	0	0	0	0	0	0	0	0	0	k__Bacteria;p__Firmicutes;c__Clostridia;o__Clostridiales
OTU_1158	0	0	0	0	0	0	0	0	0	0	0	0	2	0	0	0	k__Bacteria;p__Firmicutes;c__Negativicutes;o__Selenomonadales;f__Veillonellaceae;g__Veillonella
OTU_1161	0	0	0	4	0	0	0	0	0	0	0	0	0	0	0	0	k__Bacteria;p__Bacteroidetes;c__Bacteroidia;o__Bacteroidales;f__Prevotellaceae;g__;s__
OTU_1165	0	0	0	0	0	0	0	0	0	0	0	1	0	0	0	0	k__Bacteria
OTU_1167	0	0	0	0	0	0	0	1	0	0	0	0	0	0	0	0	Unknown
OTU_1171	0	0	0	0	0	0	0	0	2	0	0	0	0	0	0	0	k__Bacteria;p__Bacteroidetes;c__Bacteroidia;o__Bacteroidales;f__Bacteroidaceae;g__Bacteroides;s__
OTU_1172	0	0	0	0	0	0	0	2	0	0	0	0	0	0	0	0	k__Bacteria
OTU_1173	0	1	12	1	2	1	0	1	13	8	6	7	3	0	20	9	k__Bacteria;p__Firmicutes;c__Clostridia;o__Clostridiales;f__Lachnospiraceae;g__unidentified_Lachnospiraceae;s__Lachnospiraceae_bacterium_DW12
OTU_1174	0	0	0	0	0	0	0	2	0	0	0	0	0	0	0	0	Unknown
OTU_1176	0	0	1	0	1	1	0	0	2	0	0	0	2	0	0	0	k__Bacteria;p__Bacteroidetes;c__Bacteroidia;o__Bacteroidales;f__Prevotellaceae;g__unidentified_Prevotellaceae;s__Prevotella_ruminicola
OTU_1177	0	0	0	0	0	0	0	0	0	0	0	0	0	0	0	0	k__Bacteria;p__Cyanobacteria;c__unidentified_Cyanobacteria;o__unidentified_Cyanobacteria;f__unidentified_Cyanobacteria;g__unidentified_Cyanobacteria;s__Platanus_occidentalis
OTU_1178	0	0	0	0	0	0	3	0	0	0	0	0	0	0	0	0	k__Bacteria;p__Firmicutes;c__Clostridia;o__Clostridiales;f__Lachnospiraceae
OTU_1179	2	0	0	0	0	0	0	0	0	0	0	0	0	0	0	0	k__Bacteria;p__Chloroflexi;c__;o__;f__;g__;s__
OTU_1180	0	0	0	0	0	0	0	0	0	1	0	0	0	0	0	0	Unknown
OTU_1185	0	0	0	0	0	0	0	2	0	0	0	0	0	0	0	0	Unknown
OTU_1187	0	0	0	0	0	0	0	1	0	0	0	0	0	0	0	0	Unknown
OTU_1189	0	0	0	0	0	0	0	0	0	0	0	0	0	1	0	0	Unknown
OTU_1190	0	0	2	2	0	3	0	1	0	2	0	1	10	0	0	1	k__Bacteria;p__Firmicutes;c__Clostridia;o__Clostridiales;f__Lachnospiraceae;g__Blautia;s__Ruminococcus_sp_Marseille-P328
OTU_1191	0	0	0	0	0	0	0	0	0	0	3	0	0	0	0	0	k__Bacteria;p__Bacteroidetes;c__Bacteroidia;o__Bacteroidales;f__Muribaculaceae;g__;s__
OTU_1192	0	0	0	0	0	0	0	2	0	0	0	0	0	0	0	0	Unknown
OTU_1193	0	0	0	0	3	0	0	0	0	0	0	0	0	0	0	0	Unknown
OTU_1195	0	0	0	4	0	0	0	0	0	0	0	0	0	0	0	0	k__Bacteria;p__Proteobacteria;c__Alphaproteobacteria;o__Rhizobiales;f__unidentified_Rhizobiales;g__unidentified_Rhizobiales;s__alpha_proteobacterium_LS7-MT
OTU_1198	0	0	0	0	0	0	0	1	0	0	0	0	0	0	0	0	Unknown
OTU_1199	0	0	0	1	0	0	0	0	0	0	0	0	0	0	0	0	Unknown
OTU_1200	0	0	0	0	0	0	0	0	0	1	0	0	0	0	0	0	Unknown
OTU_1202	0	0	0	1	0	0	0	0	0	0	0	0	0	0	0	0	Unknown
OTU_1203	0	0	0	4	0	0	0	0	4	0	0	0	0	0	0	0	k__Bacteria;p__Firmicutes;c__Clostridia;o__Clostridiales;f__Lachnospiraceae
OTU_1208	0	0	0	0	0	0	0	0	0	3	0	0	0	0	0	0	Unknown
OTU_1209	0	0	0	0	0	0	0	3	0	0	0	0	0	0	0	0	k__Bacteria
OTU_1210	0	0	0	0	0	0	0	0	0	0	0	0	0	0	0	0	k__Bacteria;p__Planctomycetes;c__Planctomycetacia;o__unidentified_Planctomycetacia;f__unidentified_Planctomycetacia;g__Pirellula;s__
OTU_1212	0	0	0	2	0	0	0	0	0	0	0	0	0	0	0	0	Unknown
OTU_1213	0	0	2	0	0	0	0	0	0	0	0	0	0	0	0	0	Unknown
OTU_1216	0	0	0	0	0	0	0	0	0	0	2	0	0	0	0	0	Unknown
OTU_1217	0	0	0	0	0	0	0	0	4	0	0	0	0	0	0	0	k__Bacteria;p__Bacteroidetes;c__Bacteroidia;o__Bacteroidales;f__Prevotellaceae;g__;s__
OTU_1219	0	0	0	0	0	0	0	0	0	0	0	0	0	0	0	0	k__Bacteria;p__Firmicutes;c__Clostridia;o__Clostridiales;f__Ruminococcaceae
OTU_1227	0	0	0	0	0	0	0	0	0	0	0	0	0	0	0	1	k__Bacteria;p__Firmicutes;c__Clostridia;o__Clostridiales;f__Lachnospiraceae
OTU_1228	0	0	0	0	0	0	0	1	0	0	0	0	0	0	0	0	k__Bacteria;p__Bacteroidetes;c__Bacteroidia;o__Bacteroidales;f__Prevotellaceae;g__unidentified_Prevotellaceae
OTU_1229	0	0	1	0	0	2	0	0	0	0	0	0	0	0	0	0	k__Bacteria;p__Actinobacteria;c__Thermoleophilia;o__Gaiellales;f__;g__;s__
OTU_1230	0	0	0	0	0	0	0	0	0	3	0	0	0	0	0	0	k__Bacteria
OTU_1235	0	0	0	0	0	0	0	0	0	0	0	0	0	0	0	0	k__Bacteria
OTU_1238	0	0	0	0	0	0	0	0	0	0	0	0	0	0	0	0	k__Bacteria;p__Bacteroidetes;c__Bacteroidia;o__Chitinophagales;f__Chitinophagaceae;g__Flavitalea;s__
OTU_1239	0	0	0	0	0	0	0	0	0	0	0	1	0	0	0	0	Unknown
OTU_1241	0	0	0	1	0	0	0	0	0	0	0	0	0	0	0	0	Unknown
OTU_1242	0	0	1	0	0	0	0	0	0	0	0	0	0	0	0	0	k__Bacteria;p__Firmicutes;c__Clostridia;o__Clostridiales;f__Ruminococcaceae
OTU_1244	0	0	0	2	0	0	0	0	0	0	0	0	0	0	0	0	Unknown
OTU_1247	0	0	0	0	0	0	0	0	0	2	0	0	0	0	0	0	k__Bacteria;p__Bacteroidetes;c__Bacteroidia;o__Bacteroidales;f__;g__;s__
OTU_1251	0	0	0	0	0	0	0	0	0	0	0	0	0	0	0	0	Unknown
OTU_1252	0	0	0	0	0	0	0	0	0	0	1	0	0	0	0	0	k__Bacteria;p__Firmicutes;c__Clostridia;o__Clostridiales;f__Christensenellaceae;g__;s__
OTU_1255	0	0	1	0	0	0	0	0	0	2	0	0	0	0	0	0	k__Bacteria;p__Firmicutes;c__Negativicutes;o__Selenomonadales;f__Veillonellaceae;g__Dialister
OTU_1257	0	0	0	0	0	0	0	0	0	0	0	1	0	0	0	0	k__Bacteria
OTU_1262	0	0	0	0	0	0	0	2	0	0	0	0	0	0	0	0	Unknown
OTU_1263	0	0	0	0	0	1	0	0	0	0	0	0	0	0	0	0	Unknown
OTU_1264	0	0	0	0	0	0	0	0	0	0	0	0	0	0	0	2	k__Bacteria;p__Tenericutes;c__Mollicutes;o__;f__;g__;s__
OTU_1265	0	0	0	0	0	0	0	1	0	0	0	0	0	0	0	0	k__Bacteria;p__Cyanobacteria;c__unidentified_Cyanobacteria;o__unidentified_Cyanobacteria;f__unidentified_Cyanobacteria;g__unidentified_Cyanobacteria
OTU_1266	0	0	0	0	0	0	0	1	0	0	0	0	0	0	0	0	Unknown
OTU_1267	0	0	0	0	0	0	0	0	0	0	0	0	0	0	0	0	k__Bacteria;p__Proteobacteria;c__Alphaproteobacteria;o__Sphingomonadales;f__Sphingomonadaceae
OTU_1272	0	0	0	0	0	0	0	0	0	0	0	0	0	0	0	0	k__Bacteria;p__Firmicutes;c__Clostridia;o__Clostridiales;f__Lachnospiraceae
OTU_1274	0	0	0	0	0	0	0	1	0	0	0	0	0	0	0	0	Unknown
OTU_1276	0	2	0	0	0	0	0	0	0	0	0	0	0	0	0	0	k__Bacteria;p__Firmicutes;c__Clostridia;o__Clostridiales;f__Lachnospiraceae;g__unidentified_Lachnospiraceae
OTU_1277	0	0	0	1	0	0	0	1	0	0	0	0	0	0	0	0	k__Bacteria;p__Firmicutes;c__Clostridia;o__Clostridiales
OTU_1280	0	0	0	0	0	0	0	0	0	0	0	1	0	0	0	0	k__Bacteria;p__Firmicutes;c__Clostridia;o__Clostridiales;f__unidentified_Clostridiales;g__Mogibacterium;s__
OTU_1281	0	21	39	20	1	7	7	1	9	13	12	36	9	0	13	18	k__Bacteria;p__Firmicutes;c__Clostridia;o__Clostridiales;f__Lachnospiraceae
OTU_1283	0	0	0	0	0	0	0	1	0	0	0	0	0	0	0	0	Unknown
OTU_1284	0	0	0	0	0	0	0	0	1	6	0	0	0	0	0	0	k__Bacteria;p__Firmicutes;c__Clostridia;o__Clostridiales;f__Ruminococcaceae;g__;s__
OTU_1289	0	0	1	1	0	0	0	0	0	1	0	0	0	0	0	0	Unknown
OTU_1294	0	0	0	2	0	0	0	0	0	0	0	0	0	0	0	0	Unknown
OTU_1297	0	0	1	0	0	1	0	0	0	0	0	0	0	0	0	0	Unknown
OTU_1298	0	0	3	2	0	0	0	0	0	2	5	0	3	0	2	0	k__Bacteria;p__Firmicutes;c__Bacilli;o__Lactobacillales;f__Lactobacillaceae;g__Lactobacillus;s__
OTU_1299	0	0	0	0	0	0	0	0	0	0	0	0	0	0	0	2	k__Bacteria;p__Firmicutes;c__Clostridia;o__Clostridiales;f__Lachnospiraceae
OTU_1301	0	0	3	0	0	0	0	0	0	0	0	0	0	0	0	0	Unknown
OTU_1303	0	0	0	1	0	0	0	0	0	0	0	0	0	0	0	0	Unknown
OTU_1304	0	0	0	0	0	0	0	1	0	0	0	0	0	0	0	0	Unknown
OTU_1307	0	0	0	0	0	2	0	0	0	0	0	0	0	0	0	0	Unknown
OTU_1308	0	0	0	0	0	0	0	0	0	0	0	1	0	0	0	0	Unknown
OTU_1309	0	0	0	0	0	0	3	0	0	0	0	0	0	0	0	0	Unknown
OTU_1310	0	0	0	0	0	0	0	0	0	1	0	0	0	0	0	0	k__Bacteria;p__Proteobacteria;c__Alphaproteobacteria;o__Sphingomonadales;f__Sphingomonadaceae;g__Rhizorhapis;s__
OTU_1311	0	0	0	0	0	0	1	0	0	0	0	0	0	0	0	0	k__Bacteria
OTU_1317	0	0	0	0	0	0	0	0	0	0	0	0	0	0	0	2	k__Bacteria;p__Proteobacteria;c__Alphaproteobacteria;o__Sphingomonadales;f__Sphingomonadaceae;g__Porphyrobacter
OTU_1318	0	0	0	1	0	0	0	0	0	1	0	0	0	0	0	0	k__Bacteria;p__Firmicutes;c__Bacilli;o__Lactobacillales;f__Streptococcaceae;g__Streptococcus
OTU_1319	0	0	0	0	1	0	0	0	0	0	0	0	0	0	2	0	k__Bacteria;p__Bacteroidetes;c__Bacteroidia;o__Bacteroidales;f__Muribaculaceae;g__;s__
OTU_1320	0	0	0	0	0	0	0	1	0	0	0	0	0	0	0	0	Unknown
OTU_1323	0	0	0	0	0	0	0	1	0	0	0	0	0	0	0	0	k__Bacteria
OTU_1324	4	0	3	4	5	2	0	0	201	10	6	0	4	0	4	20	k__Bacteria;p__Firmicutes;c__Clostridia;o__Clostridiales;f__Ruminococcaceae
OTU_1325	0	0	0	0	0	0	1	0	0	0	0	0	0	0	0	0	k__Bacteria;p__Proteobacteria;c__Gammaproteobacteria;o__unidentified_Gammaproteobacteria;f__unidentified_Gammaproteobacteria;g__unidentified_Gammaproteobacteria
OTU_1327	0	0	0	1	0	0	0	0	0	0	0	0	0	0	0	0	Unknown
OTU_1328	0	0	2	0	0	0	0	0	0	0	0	0	0	0	0	0	Unknown
OTU_1329	0	0	1	0	0	0	0	0	0	0	0	0	0	0	0	0	Unknown
OTU_1330	0	0	0	0	0	0	0	0	0	0	0	0	4	0	1	0	k__Bacteria;p__Actinobacteria;c__Coriobacteriia;o__Coriobacteriales;f__Eggerthellaceae
OTU_1331	0	0	0	0	2	0	0	0	0	0	0	0	0	0	0	0	Unknown
OTU_1333	0	0	0	1	0	0	0	0	0	0	0	0	0	0	0	0	k__Bacteria
OTU_1338	0	0	0	0	0	0	0	0	5	0	0	0	0	0	0	0	k__Bacteria;p__Proteobacteria;c__Gammaproteobacteria;o__Aeromonadales;f__Succinivibrionaceae;g__Anaerobiospirillum
OTU_1340	0	0	0	0	0	0	0	0	0	0	0	1	0	0	0	0	k__Bacteria;p__Actinobacteria;c__Coriobacteriia;o__Coriobacteriales
OTU_1341	0	3	0	1	0	0	0	0	0	0	0	0	0	0	0	0	k__Bacteria;p__Bacteroidetes;c__Bacteroidia;o__Bacteroidales;f__Muribaculaceae;g__;s__
OTU_1342	0	0	2	0	2	0	0	0	1	0	0	0	0	0	0	0	k__Bacteria;p__Firmicutes;c__Clostridia;o__Clostridiales;f__Lachnospiraceae;g__;s__
OTU_1343	0	0	0	1	0	0	0	0	0	0	0	0	0	0	0	0	k__Bacteria;p__Firmicutes;c__Clostridia;o__Clostridiales;f__Defluviitaleaceae;g__;s__
OTU_1344	0	0	0	0	0	0	0	0	0	0	0	0	0	0	0	0	k__Bacteria;p__Bacteroidetes;c__Bacteroidia;o__Bacteroidales;f__Muribaculaceae;g__;s__
OTU_1345	0	0	0	1	0	0	0	0	0	0	0	0	0	0	0	0	Unknown
OTU_1346	0	0	0	2	0	0	0	0	0	0	0	0	0	2	0	0	Unknown

## Sheet: Supplementary Table S2
Supplementary Table S2. Fold changes (FC) for LC-MS-based metabolomics datasets for the CO and AM groups.
	HMDB ID	Metabolites	VIP	t.test_p.value	FC (AM/CO)
Com_4759_neg	HMDB0003193	Testosterone glucuronide	2.38907	0.017202	0.019501
Com_7097_neg	HMDB0000634	Citraconic acid	2.01941	0.018528	0.065779
Com_9102_neg	HMDB0002829	Androsterone glucuronide	2.13681	0.0066778	0.083457
Com_66238_pos	HMDB0000253	Pregnenolone	2.31798	0.0011322	0.15319
Com_64498_pos	HMDB0004159	L-Urobilin	2.19719	0.0078649	0.21315
Com_61061_pos	HMDB0030090	Sakuranetin	1.69998	0.032434	0.2354
Com_3884_neg	HMDB0005998	20-HETE	1.89374	0.00291	0.23828
Com_88135_pos	HMDB0015170	Tolterodine	2.0549	0.0010918	0.25065
Com_3590_neg	HMDB0000951	Chenyltaurine	1.73193	0.025101	0.2624
Com_58518_pos	HMDB0005049	10-Nitrolinoleic acid	1.71188	0.03466	0.27602
Com_49652_pos	HMDB0015258	Dutasteride	1.77617	0.0070537	0.39516
Com_35304_pos	HMDB0014855	Norethindrone	1.78187	0.0011765	0.39608
Com_65499_pos	HMDB0001830	Progesterone	1.58676	0.023381	0.42696
Com_16784_neg	HMDB0003034	Prostaglandin D3	1.53506	0.0013297	0.43787
Com_60148_pos	HMDB0002359	Phenylpropiolic acid	1.48166	0.0058931	0.47921
Com_67796_pos	HMDB0000016	Deoxycorticosterone	1.32146	0.015953	0.48014
Com_69326_pos	HMDB0000641	L-Glutamine	1.42626	0.010684	0.49263
Com_18074_pos	HMDB0002904	2,3-Dinor-TXB2	1.29336	0.025431	0.5005
Com_12360_neg	HMDB0001890	Acetylcysteine	1.27872	0.0061969	0.51127
Com_217_neg	HMDB0000779	Phenyllactic acid	1.69104	0.037438	0.51199
Com_15077_neg	HMDB0001522	Methylguanidine	1.12184	0.013041	0.52749
Com_330_pos	HMDB0014792	Latanoprost	1.27983	0.0060871	0.55505
Com_78516_pos	HMDB0034135	Isoeugenyl acetate	1.19574	0.025939	0.56278
Com_69301_pos	HMDB0011727	Bicine	1.12984	0.032903	0.5798
Com_69_neg	HMDB0033788	Ethyl dodecanoate	1.02338	0.043531	1.683
Com_70275_pos	HMDB0060602	5-Acetylaminosalicylate	1.26698	0.049428	1.7193
Com_7827_neg	HMDB0000501	7-Ketocholesterol	1.10764	0.030302	1.7517
Com_61961_pos	HMDB0001257	Spermidine	1.39491	0.017111	1.9143
Com_24948_neg	HMDB0000731	Cysteine-S-sulfate	1.42666	0.01891	1.9172
Com_201_pos	HMDB0010715	2-Phenylacetamide	1.49932	0.0045391	1.9246
Com_65192_pos	HMDB0033731	Quinoline	1.33702	0.027661	1.9713
Com_443_pos	HMDB0001218	Coumarin	1.33446	0.035221	2.0553
Com_64368_pos	HMDB0011175	Leucylproline	1.41939	0.028608	2.065
Com_62145_pos	HMDB0001046	Cotinine	1.50409	0.026769	2.0691
Com_276_pos	HMDB0028854	Glycyl-Valine	1.42086	0.040754	2.1063
Com_1577_neg	HMDB0006294	Lanopalmitic acid	1.2659	0.012619	2.1451
Com_89125_pos	HMDB0003252	Thromboxane B2	1.6193	0.024557	2.1465
Com_13614_neg	HMDB0012329	4-Oxoretinol	1.22299	0.023552	2.1503
Com_5079_neg	HMDB0002368	Nervonic acid	1.18049	0.043326	2.1723
Com_450_pos	HMDB0000097	Choline	1.40411	0.026484	2.1941
Com_261_neg	HMDB0003355	5-Aminopentanoic acid	1.26537	0.041925	2.1943
Com_81_pos	HMDB0000696	L-Methionine	1.50245	0.033597	2.2833
Com_52516_pos	HMDB0041812	6-Acetylmorphine	1.493	0.023074	2.3568
Com_259_pos	HMDB0028829	Glutamylthreonine	1.48479	0.041219	2.4311
Com_556_pos	HMDB0011131	1-Stearoylglycerol	1.73284	0.0027324	2.5391
Com_64261_pos	HMDB0029135	Valyl-Proline	1.77816	0.014567	2.6077
Com_76254_pos	HMDB0001062	GlcNAc6p	1.63437	0.023086	2.6706
Com_493_pos	HMDB0011741	gamma-Glutamyltyrosine	1.60675	0.036224	2.901
Com_9307_neg	HMDB0002273	4-Hydroxy-L-glutamic acid	1.44692	0.021155	3.1016
Com_477_pos	HMDB0034367	gamma-Glutamylmethionine	1.76989	0.01685	3.1528
Com_92618_pos	HMDB0001721	Phosphorylserine	1.81775	0.01387	3.3852
Com_315_neg	HMDB0004679	8-HETE	1.37062	0.027724	3.6677
Com_419_neg	HMDB0002823	Docosatrienoic acid	1.7056	0.049048	3.6998
Com_179_pos	HMDB0000303	Tryptamine	1.56477	0.029063	3.9913
Com_249_pos	HMDB0029738	Methyl-IAA	1.87381	0.021409	4.0192
Com_62728_pos	HMDB0000089	Cytidine	2.17657	0.041444	4.3807
Com_1836_neg	HMDB0000892	Valeric acid	1.69817	0.029859	4.3817
Com_217_pos	HMDB0000192	L-Cystine	2.05787	0.0058181	5.1444
Com_68837_pos	HMDB0014622	Amikacin	2.4762	0.012687	6.7187
Com_32585_neg	HMDB0010570	PG(16:0/16:0)	2.31858	0.0047181	7.6402

## Sheet: Supplementary Table S3
Supplementary Table S3. Significantly dysregulated pathways predicted by pathway analysis
Pathway	Impact	Hit metabolites
Cysteine and methionine metabolism	0.10446	L-Methionine; L-Cystine;O-Phospho-L-serine
Steroid hormone biosynthesis	0.12202	Pregnenolone;11-Deoxycorticosterone; Progesterone; Androsterone glucuronide; Testosterone glucuronide
Alanine, aspartate and glutamate metabolism	0.11378	L-Glutamine
